# Supplementary material for: A prosocial fake news intervention with durable effects
Source: Sci Rep. 2023 Mar 9;13:3958. doi: 10.1038/s41598-023-30867-7 (PMC9996558; doi:10.1038/s41598-023-30867-7)
Supplement: Supplementary file 2 — Dataset S1. [file 41598_2023_30867_MOESM2_ESM.xlsx]

## Sheet: data
Progress.x	Duration__in_seconds_.x	Finished.x	RecordedDate.x	ResponseId.x	UserLanguage.x	Consent1.x	Consent2.x	Gender	Age	Settlement_type	ZIP_code	Education	Frequency_Facebook_1	Frequency_Instagram_1	Bullshit1_1	Bullshit1_2	Bullshit1_3	Bullshit1_4	Bullshit1_5	cond	Letter	Relatives_1.0	Relatives_2.0	Relatives_3.0	Relatives_4.0	Relatives_5.0	Relatives_6.0	Relatives_7.0	Letter.0	Closeness.0	Fake01_accuracy.x	Fake01_sharing.x	Fake02_accuracy.x	Fake02_sharing.x	Fake03_accuracy.x	Fake03_sharing.x	Fake04_accuracy.x	Fake04_sharing.x	Fake05_accuracy.x	Fake05_sharing.x	Fake06_accuracy.x	Fake06_sharing.x	Fake07_accuracy.x	Fake07_sharing.x	Fake08_accuracy.x	Fake08_sharing.x	Fake08_timing_First_Click.x	Fake08_timing_Click_Count.x	Real01_accuracy.x
100	956	1	2021-11-02 05:26:37	R_3gS1StGTlMEwF9p	EN	1	1	2	20	1	1173	4	2	4	2	3	3	2	2	0	Kedves Nagymama! Arra szeretnélek kérni, hogy mielőtt különböző híreket megosztasz facebookon, tájékozódj, hogy valóban igazak e ezek, nézd meg hogy milyen forrásból származik a z adott dolog Természetesen a te korodban ez nem akkora probléma, de álhireket terjeszteni megsem a legjobb,mivel a veled egykoru, vagyy akár fiatalabb irmseorseid is el fogják hinni ezeket, hiszen téged biztos forraskent…	#NULL!	#NULL!	#NULL!	#NULL!	#NULL!	#NULL!	#NULL!		#NULL!	1	1	1	1	2	1	2	1	1	1	2	1	1	1	1	1	6.233	4	3
100	1066	1	2021-11-02 05:28:20	R_211b8aNA8O3K6F8	EN	1	1	2	20	3	2740	4	5	6	3	3	4	3	4	0	Kedves Nagyi! Nem szakab elhinne minden informaciot, cikket, amit a facebookon latsz. Sajnos mostmar nagyon sok olyan cikk van, aminek nincs valosagalapja az ujsagirok csak azert adnak talalo cimeket, hogy felkeltsek az emberek erdeklodeset es rakattintsunk. Ha valamit okvasol akkor jarj utana hogy valoban ugy van-e az a tortenet es csak utana hidd el miutan valamilyen megbizhato hirportalon is o…	#NULL!	#NULL!	#NULL!	#NULL!	#NULL!	#NULL!	#NULL!		#NULL!	1	2	3	3	3	3	3	3	2	3	2	3	1	2	1	2	4.298	5	2
100	1160	1	2021-11-02 05:30:09	R_1DzBDEQ2d2t26Wt	EN	1	1	1	21	2	4551	4	3	2	4	2	3	3	3	1		#NULL!	#NULL!	1	1	#NULL!	#NULL!	#NULL!	Kedves Mama / Papa! Reggel ötkor még a mi korosztályunk tud aludni, szóval nem ártana, ha nem hívogatnátok Messengeren, hiába láttuk, hallottuk egymást régen. Meg esetleg egy szemüveget is felvenni mikor a telefont nyomjátok, mert van, hogy nem is engem akartatok hívni, aztán rámijesztettek, hogy mi történhetett.	7	2	1	1	1	2	1	1	1	1	1	1	1	2	1	2	1	8.883	2	4
100	1210	1	2021-11-02 05:30:40	R_3MnuI3F3DFXdn2A	EN	1	1	2	21	4	2083	4	4	5	2	3	4	3	2	0	Kedves Mama, Szeretném felhívni a figyelmedet, hogy nem minden ami a tévében l látható, az igaz is. Általában, a félelmet ilyet céget / haragot kádba elment az adott cikk, lehet hogy nem is igaz, vagy.amiatt íródott, hogy ezeket érezd. Ha ezeket figyelembe veszed, nem fognak megtéveszteni. Nézd azt is, ki és milyen honlapon osztotta meg az adott cikket!	#NULL!	#NULL!	#NULL!	#NULL!	#NULL!	#NULL!	#NULL!		#NULL!	3	2	2	2	3	2	2	2	1	2	1	2	1	2	3	2	15.127	6	3
100	934	1	2021-11-02 05:31:32	R_svgIaxgleRMUAGl	EN	1	1	2	21	4	2623	4	5	5	3	2	4	3	3	0	Kedves Nagypapa Kérlek ne csak a címeknek higgy, hanem nézd meg az azt követő tartalmat. Ne ossz ,eg mindent a facebookon, ami neked izgalmas. Ne kommentálj minden posztot és hírt, mert rengeteg az álhír. Ha likeolni kell egy oldalt azért hogy megnézhesd a cikket akkor az kamuoldal.	#NULL!	#NULL!	#NULL!	#NULL!	#NULL!	#NULL!	#NULL!		#NULL!	3	2	1	2	3	2	1	2	3	2	3	2	1	2	1	2	4.676	4	3
100	1264	1	2021-11-02 05:33:18	R_AAGXN3vBDgK7fCp	EN	1	1	2	22	1	1025	4	2	5	2	3	3	2	2	0	Kedves Apa! Szerintem nagyon hasznos lenne néha a social médiát nézni. Sok fontos és hasznos dolog található. Természetesen ezekhez kell egy kis józan ész és nem lehet mindent készpénznek venni.	#NULL!	#NULL!	#NULL!	#NULL!	#NULL!	#NULL!	#NULL!		#NULL!	3	1	3	1	2	1	3	1	3	1	3	1	2	1	3	1	1.304	3	2
100	1439	1	2021-11-02 05:35:03	R_3nis6O6pbk82yu5	EN	1	1	2	24	3	8300	4	4	4	2	3	3	4	2	1		1	1	1	1	#NULL!	#NULL!	#NULL!	Kedves Nagyi! A politizálással semmi baj nincs, amennyiben családi vagy baráti körben történik. Azonban ha facebook-ok kommentálsz egy post alá, azt nem csak az írója és te látjátok, hanem minden ismerősöd - és akár nem ismerősöd. Igen, nekem is egyből láthatóvá válik! Arról nem is beszélve, mennyire felesleges ezen a felületen idegenekkel vitatkozni, hogy ki mennyire helyesen használja a magyar …	5	1	1	3	1	4	1	1	1	1	1	1	1	1	1	2	1	11.692	3	3
100	1003	1	2021-11-02 05:39:36	R_1dmE9A9XkHXsKyS	EN	1	1	1	21	1	1118	4	4	5	2	1	1	1	1	1		#NULL!	#NULL!	1	1	#NULL!	#NULL!	#NULL!	Kedves Nagyi és Papa! Örömmel tölt el, hogy büszkék vagytok rám, ránk.. de ez nem azt jelenti, hogy örülünk annak, ha kiposztoljátok a rólunk készült ciki képeket, vagy a tablófotóinkat, ésatöbbi, hogy azt mindenki láthassa az interneten. Mutassátok ki másképpen a büszkeséget és azt, hogy szerettek minket.	6	1	2	1	2	1	2	1	2	1	2	1	2	2	2	1	2	6.646	2	3
100	1368	1	2021-11-02 05:40:24	R_2f0yyRjOFh7lJL3	EN	1	1	2	21	1	1126	4	2	3	2	3	1	2	3	0	Kedves Mami és Papi! Bár már nagyon gyakorlottan használjátok a közösségi média felületeit, még mindig gyakran hisztek el olyan híreket, amikről mi, az unokáitok rögtön tudjuk, hogy álhírek. Ha egy cikk túlzásokkal él, már a címe is sokkolni, érzelmileg manipulálni próbál, ti általában elhiszitek az utolsó betűig, mi pedig csak nevetünk rajta. Ha láttok egy kifejezetten sokkoló cikket, de sehol m…	#NULL!	#NULL!	#NULL!	#NULL!	#NULL!	#NULL!	#NULL!		#NULL!	2	1	1	1	3	2	1	1	1	1	1	1	2	1	2	2	8.858	6	3
100	810	1	2021-11-02 05:41:55	R_2f7B3VMjpNGyVy4	EN	1	1	1	20	1	1048	4	1	3	4	3	3	3	3	1		1	#NULL!	#NULL!	#NULL!	#NULL!	#NULL!	#NULL!	Eléggé irreális, ha valaki olyan dolgokat posztol ami nem fedi a valódi életét az adott személynek. Pl egy olyan képet tölt fel ahol kirándul, és mennyire jó, közben csak a kép miatt ment el kirándulni az illető és még csak kirándulni sem szeret. Vagy posztol mindennap, mikor lennének értelmesebb dolgok is az életben, mint hogy kiposztolja az ember, hogy mit ett aznap, vagy hol volt. Ezek mind sa…	6	1	1	1	1	1	1	3	1	1	1	1	1	1	1	4	1	5.602	3	2
100	684	1	2021-11-02 05:42:10	R_27lijVUGi9WYmvo	EN	1	1	2	23	1	1223	5	4	2	4	3	3	4	4	0	Kedves Anya, Kérlek szépen mielőtt elolvasol egy cikket és minden szavát elhiszed, nézz utána híroldalnak, hogy valid-e. Emellett ne lépj be olyan Facebook csoportokba, amelyek fő profilja az álhírek és összeesküvés elméletek tovább osztása és latolgatása.	#NULL!	#NULL!	#NULL!	#NULL!	#NULL!	#NULL!	#NULL!		#NULL!	1	1	1	1	1	1	1	1	1	1	1	1	1	1	2	1	2.248	4	3
100	1574	1	2021-11-02 05:45:23	R_1lzMzbNWAAN2eL0	EN	1	1	2	20	3	8060	4	3	4	2	4	4	3	4	1		#NULL!	#NULL!	1	1	#NULL!	#NULL!	1	Kedves Nagypapa! Nagyon örülök, hogy felfedezted a Facebook világát! Annak már kevésbé, hogy ilyen erősen használod a politikai véleményed kifejezésére. A sok csúnyán megfogalmazott komment különböző cikkek alatt nem a legszívderítőbb látvány, még akkor sem ha egyetértek veled. Nem kell mindenhez hozzászólni. Vagy ha ezt teszed, kérlek próbáld meg egy picit kulturáltabban. Ezeket a hozzászólásoka…	6	1	1	2	1	1	1	1	1	1	1	1	1	2	1	4	1	5.488	4	3
100	1655	1	2021-11-02 05:45:40	R_3EYCVwZkS6nUzCj	EN	1	1	1	20	1	1108	4	6	5	1	1	1	1	1	1		1	#NULL!	#NULL!	#NULL!	#NULL!	#NULL!	#NULL!	Nem kell mindent megosztani és elküldeni. Elhiszem, hogy vicces volt, de akkor találja meg más is nem kell mindent elküdeni aztán megosztani ugynanazt többször is. És amiket meg is osztanak vagy küldenek, azokat én már másik platformon, már sokkal régebben is láttam, ezért számomra ez már nem olyan vicces.	7	1	1	1	1	2	1	1	1	1	1	1	1	1	1	4	1	8.101	2	3
100	2049	1	2021-11-02 05:46:51	R_2ccxupI9voWcbnP	EN	1	1	2	20	3	6640	4	3	4	3	4	4	3	5	0	Kedves Nagyi! Sajnos manapság az internet világában sok olyan hírrel találkozunk, amelyek nem igazak és csak figyelemfelkeltő funkciójuk van. Számtalanszor találkozhatunk olyannal, amikor a hír nem igaz. Tehát csak átakarják verni az embereket vagy pedig megakarják őket ijeszteni valamivel kapcsolatban. Ilyenkor nagyon oda kell figyelni a forrásokra, hogy azok elég megbízhatók-e. Vagy több helyen…	#NULL!	#NULL!	#NULL!	#NULL!	#NULL!	#NULL!	#NULL!		#NULL!	3	1	1	1	4	1	2	1	3	1	3	1	3	1	1	1	7.796	3	2
100	2016	1	2021-11-02 05:47:16	R_1LSZ1iny8SaPXxX	EN	1	1	2	27	1	1108	5	5	6	2	3	3	3	2	1		#NULL!	#NULL!	1	#NULL!	#NULL!	#NULL!	#NULL!	Kedves Nagyi! Néhány olyan dolgot szeretnék veled megosztani, amit mostanában nem nagyon használunk a facebook felületén. Szeretném ha tisztában lennél ezekkel Te is! Ne írj ki személyen dolgokat publikusan, elég ha üzenetben elmondod az illetőnek, hogy pl.: ma finom volt az ebéd. Születésnapra, névnapra ne küldj virágos csillogó képeket, az ünnepeltnek az is jól esik, ha néhány kedves szót kap. …	7	1	2	1	2	2	2	1	2	1	2	3	2	3	2	1	2	3.095	2	1
100	1952	1	2021-11-02 05:49:47	R_2ZDegIAk4Mm3mdi	EN	1	1	2	20	4	9082	4	3	4	4	4	2	4	5	0	Kedves Papa! Sok strategia letezik arrol, melyek befolyasoljak gondolkodasmodunkat a mindennapokban. Olvastam nehany strategiat melyeknek a lenyege az volt, hogy ne mindig legyunk hiszekenyek a hirekkel, cimekkel kapcsolatosan es neha nezzunk a sorok moge is. Sokszor csak manipulacio van a hirek mogott, es a valosagalapjuk kozel sem az amely valojaban. Fontos, hogy ne engedjuk, hogy befolyasoljan…	#NULL!	#NULL!	#NULL!	#NULL!	#NULL!	#NULL!	#NULL!		#NULL!	4	4	2	2	3	3	3	3	2	2	3	3	4	4	2	3	10.123	2	4
100	1546	1	2021-11-02 05:50:24	R_2uJKsR7LLINNyb3	EN	1	1	2	20	3	8360	4	4	4	3	3	2	3	2	1		1	#NULL!	#NULL!	#NULL!	#NULL!	#NULL!	#NULL!	Kedves anya! A facebook használata számodra még kicsit nehéz ezért szeretnék segíteni benne. A borítókép nem egyenlő a profilképpel erre próbálj meg figyelni. Minden emoji mást jelent és a idővel a jelentésük is változik. Ha valamelyiket nem tudod inkább kérdezz meg elötte, szívesen segítek. Videóhíváskor működik az előlapi kamerád, kérlek ne csak a szádat, szemedet vagy füldet lássam hanem a tel…	7	1	1	1	1	1	1	1	1	1	1	2	1	1	1	2	1	3.914	5	2
100	651	1	2021-11-02 05:51:43	R_2twVQ2ZdeFkYK7K	EN	1	1	2	33	3	2170	5	4	4	3	3	3	3	3	1		1	#NULL!	#NULL!	#NULL!	#NULL!	#NULL!	#NULL!	Fontos, hogy arra használjuk, ami elősegíti a gördölékeny kommunikációt és egy valós képet mutassason az életünkről. Your response must be at least 250 characters. Ide írhatod a leveled: Fontos, hogy arra használjuk, ami elősegíti a gördölékeny kommunikációt és egy valós képet mutassason az életünkről. Személyes dolgokat kiírni publikusan Anna véleménye: “Nagyon cikinek tartom, ha valaki olyanoka…	1	3	3	3	3	1	1	3	3	3	3	3	3	3	3	1	1	0.898	2	3
100	1339	1	2021-11-02 05:56:16	R_1Op1QSVpl70Cmkp	EN	1	1	2	25	1	1078	4	3	3	3	3	5	4	4	1		#NULL!	#NULL!	1	#NULL!	#NULL!	#NULL!	#NULL!	A legfontosabb az lenne, hogy megtanítsuk minden generációnak a kritikus gondolkozást, hogy ne higyjenek el mindent, amit olvasnak, vagy látnak. Hiszen ezek kellemetlen vitákba torkollhatnak, akár személyesen, akár a közösségi oldalakon. Sokszor beszélgetek erről a nagymamámmal is, amikor úgynevezett komment háborúkba kezd a barátaival. Alexandra, 25, egyetemista/könyvelő	7	2	2	2	2	3	2	3	2	2	1	1	2	3	2	2	2	15.165	2	3
100	2650	1	2021-11-02 05:56:55	R_2rpwL7FuprdutSR	EN	1	1	2	20	1	1203	4	3	4	2	2	2	2	2	0	Kedves Nagynéni! A mai világban az egyik legnagyobb hírközlő média oldal az internet. Fontos, hogy figyeljünk arra, hogy nem mindegyik cím a valóságot tükrözi, lehet, hogy csak hatásvadászok, nem kell mindig hinni nekik. Lehet a címek között bántó, félelemkeltő is, ezek nem neked íródtak, nem kell velük fogalakozni. Úgy tudjuk szűrni ezeket a rossz cikkeket, hogy megnézzük a forrását, hogy ki írt…	#NULL!	#NULL!	#NULL!	#NULL!	#NULL!	#NULL!	#NULL!		#NULL!	1	1	2	1	1	1	2	1	1	1	1	1	1	1	1	1	4.043	4	1
100	2469	1	2021-11-02 05:57:13	R_1dKLzjFEBTCCdLC	EN	1	1	2	25	1	1191	5	3	2	2	2	2	2	3	0	Kedved Apa! Nagyon sok cikket küldesz a családi csoportunkba és mindig panaszkodsz, hogy nem olvassuk el őket, mert a fele sem igaz ezeknek. Ha néhány dologra odafigyelsz, akkor az segíteni fog abban, hogy a hamis híreket kiszűrd, és mi is biztosabban fogunk rákattintani egy-egy cikkre amiket elküldesz nekünk. Az alábbi stratégiák segíthetnek abban, hogy kiszűrd az álhíreket: 1. Ha egy cím túl hi…	#NULL!	#NULL!	#NULL!	#NULL!	#NULL!	#NULL!	#NULL!		#NULL!	1	1	1	1	1	1	1	1	2	1	1	1	1	1	1	1	0.158	4	4
100	2402	1	2021-11-02 05:57:23	R_2uQl95B3a499zyD	EN	1	1	2	22	1	1081	5	4	5	1	1	2	3	2	1		1	1	#NULL!	#NULL!	#NULL!	#NULL!	#NULL!	Kedves Apa! Amikor telefonálni szeretnél nekem, de véletlen félrenyomsz valamit, inkább lépj ki minden alkalmazásból, kezd újra az egészet, mert ha nem így teszed, akkor addig fogsz keresgélni az üzenetek között, amíg egy hangüzenetet nem fogsz küldeni, amiben fél óráig "HALÓ"-zól. Mindig figyelmesen keresd a telefon ikont, akkor nem lehet baj és mindig el fogsz érni. Ha újra megnyitod az alkalma…	7	1	2	1	2	3	1	2	2	2	2	2	2	2	2	1	2	12.843	3	3
100	1552	1	2021-11-02 05:59:11	R_SIS8hsADFKztM9X	EN	1	1	2	21	1	1072	4	3	4	2	2	2	3	4	0	Kedves Nagymama! Tudod rengeteg információ összegyűlik az interneten nap, és nem biztos, hogy minden, amit látsz az interneten az igaz. Ezért úgy gondolom, hogy te is jobban tennéd ha tüzetesebben megvizsgálnád az információk hitelességét mielőtt megosztasz egy cikket Facebookon, vagy más internetes oldalakon.	#NULL!	#NULL!	#NULL!	#NULL!	#NULL!	#NULL!	#NULL!		#NULL!	3	1	2	1	4	1	3	1	4	1	4	1	4	1	4	1	2.971	2	3
100	1042	1	2021-11-02 06:01:14	R_20uGpD1wgfl2dk5	EN	1	1	2	19	4	2021	4	2	5	3	4	5	4	5	0	Azt gondolom, hogy nyitottak lennének ezekre a stratégiákra. Szimplán szerintem biznak bennem, ezért figyelemmel hallgatnák amit mondok nekik. Biztos vagyok abban is, hogy egy esélyt adnának ezeknek mindenképpen. A második kérdésnél pedig visszautalnék az elsőre, mivel ha kipróbálnák és azt gondolják, hogy ezek a stratégiák hasznosak, akkor maguktól is csinálnák ezeket	#NULL!	#NULL!	#NULL!	#NULL!	#NULL!	#NULL!	#NULL!		#NULL!	3	2	3	3	1	2	2	2	3	2	3	2	3	2	2	2	0.957	5	3
100	1387	1	2021-11-02 06:08:02	R_3fQ2WuzHfW8Urxp	EN	1	1	1	20	1	1131	4	3	3	4	2	2	4	1	1		#NULL!	#NULL!	#NULL!	#NULL!	#NULL!	#NULL!	1	Kedves Nagybácsi! Mikor nagy ritkán új profil képet választok a facebookon, vagy új tartalmat töltök fel, nem "kötelező" azt minden áron valamilyen kommentel ellátni, ugyanez számít a "like" gomb használatára, ha valamilyen post megjelenik, nem muszáj rögtön be -likolni, csak azért mert ott van az a opció! Próbáld ki, mikor a social median lógsz, hogy egy darabig csak megtekinted a posztokat és s…	4	1	1	3	1	2	1	2	1	1	1	2	1	2	1	2	1	1.324	7	3
100	2355	1	2021-11-02 06:08:55	R_3lxEShMBCrIR41Z	EN	1	1	2	23	1	1135	5	3	4	2	1	1	1	1	0	Kedves Anya/Apa! Mivel a Facebookon szinte minden olyan ember az ismerősötök, aki a való életben is fontos számotokra, és adtok a véleményére, ezért fontos, hogy odafigyeljetek az általatok megosztott tartalmak minőségére. Nem biztos, hogy gondolnátok, de a Facebook jelenléteteknek hatalmas szerepe van a mások szemében való megítélésetek formálásában, Ha nem szenteltek elég időt és energiát a kül…	#NULL!	#NULL!	#NULL!	#NULL!	#NULL!	#NULL!	#NULL!		#NULL!	1	1	1	1	1	1	1	1	1	1	1	1	1	1	1	1	5.512	2	3
100	2156	1	2021-11-02 06:10:22	R_V4oBI9N80b2iyIh	EN	1	1	2	22	3	2310	4	5	6	2	2	3	4	3	0	Kedves Nagyi! Az elmúlt időszakban láttam hogy sokat posztoltál különböző tartalmakat a social média felületeiden, ennek mi a családdal nagyon örülünk, hiszen ezáltal megmutatod hogy te is jelen vagy a közösségi médián és nyitott vagy az új dolgok iránt. Viszont lenne itt egy pár feltétel amit a platformokon követni illik mielőtt posztolunk. A hat fontos feltételt megtalálod lent becsatolva, de a…	#NULL!	#NULL!	#NULL!	#NULL!	#NULL!	#NULL!	#NULL!		#NULL!	1	2	3	3	4	3	4	3	2	2	3	2	2	2	2	2	8.243	2	1
100	3641	1	2021-11-02 06:11:32	R_278waGZZnytT2v4	EN	1	1	2	21	3	2600	4	5	4	3	4	2	5	3	0	Kedves Papa! Nagyon fontosnak tartom, hogy az online térben való mozgásod alatt néhány dologra különösen odafigyelj. Sajnos egyre több hatásvadász cikk kering a különböző netes platformon, így egyre inkább szükséges, hogy az embernek legyen egy megfelelő értékrendje, ami alapján mérlegelni tudja, hogy az adott tartalmat érdemes elolvasni és komolyan venni vagy sem. Ehhez szeretnék neked egy többl…	#NULL!	#NULL!	#NULL!	#NULL!	#NULL!	#NULL!	#NULL!		#NULL!	2	2	1	2	3	2	3	2	3	2	1	2	2	1	3	2	11.506	5	4
100	3553	1	2021-11-02 06:12:44	R_2CQEPWmRwBNJyOU	EN	1	1	2	23	1	1094	5	3	4	3	4	4	3	3	0	Kedves Anya! Örülök, hogy haladsz a korral, de nagyon sok dolgot kell tanulnod az internet világával kapcsolatban! Az internetes felületeken sok az álhír, ahol nem hozzáértő, hiteltelen személyek kreálnak hamis cikkeket, ahol a Te figyelmedet valami hatalmas letaglózó címmel fogják meg. Azonban ezekkel szemben óvatosnak kell lenni, hiszen ha jobban belegondolsz és jobban utána olvasol egy adott t…	#NULL!	#NULL!	#NULL!	#NULL!	#NULL!	#NULL!	#NULL!		#NULL!	2	1	1	1	4	1	4	1	3	1	2	1	2	2	2	1	665.906	4	4
100	3713	1	2021-11-02 06:13:34	R_vC7ZEFhn4Nn3y4V	EN	1	1	2	26	3	2200	4	6	5	4	5	5	5	5	1		#NULL!	#NULL!	1	#NULL!	#NULL!	#NULL!	#NULL!	Kedves Mama! Sajnos az internetes oldalakon, amennyiben nem privát üzenetet küldesz, úgy mindenki látja azt, amit posztolsz. Nem szerencsés valakinek a falára, képe alá olyanokat kommentelni, amelyek privát jellegűek, mint például az öcsi hasmenése. A reakciógombokkal is érdemes okosan bánni, különben valaki félre tudja érteni, például egy szomorú hírre lájkot nyomni olyan, mint baleset után kine…	7	2	2	2	2	2	2	2	2	1	2	1	2	2	2	3	2	11.879	2	3
100	3197	1	2021-11-02 06:15:48	R_51PzmT9ms6yL5mx	EN	1	1	2	20	1	1162	4	2	5	3	3	4	3	2	1		#NULL!	#NULL!	#NULL!	1	#NULL!	#NULL!	#NULL!	Kedves Nagypapa! Egy kísérlet keretében megismerkedtem különféle közösségi médiában használatos jó stratégiákkal és mivel tudom, hogy szereted használi a facebookot a gondolataid megosztására, így úgy gondoltam, hogy adnék neked pár hasznos tanácsot. Az első stratégia a személyes gondolatok kiposztolásának megfelelő módjára tér ki, hogy mit nem tanácsos megosztani. A másik a születésnap alkalmábó…	6	2	2	1	2	2	2	3	2	2	2	1	2	2	2	2	2	10.958	4	4
100	3794	1	2021-11-02 06:15:56	R_3flTRu1t5N5P5AU	EN	1	1	2	19	1	1142	4	2	3	1	3	2	4	2	0	Kedves Nagymama! A mai internetes világban, ahol percenként ezer meg ezer új hír érkezik, nagyon fontos, hogy ki tudjuk szűrni, hogy melyek azok az információk, amik tényleg igazak. Tudom, hogy neked is nagyon fontos az, hogy tájékozott legyél a világ dolgaival, viszont sokszor belefuthatsz valótlanságokat állító álhírekbe, amiket nehezebb kiszúrni, mint hinnéd! Szerencsére léteznek jó stratégiák…	#NULL!	#NULL!	#NULL!	#NULL!	#NULL!	#NULL!	#NULL!		#NULL!	2	1	1	1	1	1	1	1	1	1	1	1	1	1	2	1	12.724	2	3
100	2921	1	2021-11-02 06:16:42	R_3sgYGxifQei0ijL	EN	1	1	1	21	1	1203	4	4	4	5	4	4	4	4	0	Szia Apa Nem szabad mindent elhinni amit az interneten írnak,ha két polusú a téma (politika) mindig meg kell nézni (főleg ekkor) a másik oldal nézőpontját,de a legjobb ha egy független szakértő is ír a témában, keress a témáról további cikkeket! Fontos hogy a hiteles hírek, cikkek végén kell keresni hivatkozást! (Honnan vették az adatokat, ki irt erről először stb) ha van hivatkozás érdemes le cs…	#NULL!	#NULL!	#NULL!	#NULL!	#NULL!	#NULL!	#NULL!		#NULL!	4	3	2	2	3	3	3	3	1	2	3	2	3	2	3	2	15.357	5	4
100	1934	1	2021-11-02 06:18:42	R_24M0SsvnXOtUz6Y	EN	1	1	2	20	3	2040	4	2	2	2	1	1	1	2	0	Kedves Nagybácsi! Mielőtt posztolsz egy hírt a facebook oldaladon, légy szkeptikus annak címével kapcsolatban, mert hiába tűnhet érdekesnek, a legtöbb figyelemfelkeltő cím csak hatásvadász és a cikkben igazából nem olvasható olyan dolog ami valóban értelmes és fontos lenne. Mielőtt hiszel egy hírnek, nézz utána milyen forrásból származik, és ne higgy neki, ha az a forrrás nem megbízható.	#NULL!	#NULL!	#NULL!	#NULL!	#NULL!	#NULL!	#NULL!		#NULL!	1	1	1	1	3	1	2	1	1	1	1	1	1	1	3	1	1.123	7	3
100	2304	1	2021-11-02 06:18:48	R_1exdh5DaQVZgHYW	EN	1	1	2	23	1	1077	5	3	4	1	2	1	2	1	1		#NULL!	#NULL!	1	#NULL!	#NULL!	#NULL!	#NULL!	Kedves Mama! Nagyon jól esik látnom, amikor a Facebook jelzi, tőled kaptam üzenetet, felhívtál messengeren, vagy eszedbe jutottam egy bejegyzés láttán. Azonban legjobban az esik, ha mindezt csak mi ketten látjuk. Örülök, ha elmeséled, hogy telt a hétvégét, de kérlek, ezt külön levélben írd meg, és ne az üzenőfalamra gépeld be. Kedves tőled, hogy digitálisan is felköszöntesz a születésnapomon, de …	5	1	1	1	1	1	1	1	1	1	1	1	1	1	1	1	1	2.053	2	3
100	4037	1	2021-11-02 06:20:34	R_2rjc9Lsn8iKS8bT	EN	1	1	2	19	1	1134	4	3	5	3	2	4	3	3	1		#NULL!	#NULL!	1	#NULL!	#NULL!	1	1	Kedves Rokonok! Nem kell minden apró életeseményt megosztani a facebookon akár szövegesen vagy képekkel, vagy indokolatlan "vicces képeket" posztolni mások üzenőfalára. A képeket el lehet küldeni privátban is, ahol csak az az illető látja, akinek szól. Így sokkal személyesebb. Ugyanez a helyzet a családi fotókkal, elég őket például egy privát családi messenger csoportba küldeni, ahol nem látja a …	5	3	2	1	2	2	2	2	2	1	2	2	2	2	2	2	2	14.295	4	4
100	2237	1	2021-11-02 06:21:10	R_sbtDaTNTGLih02Z	EN	1	1	2	20	1	1126	4	2	3	3	3	2	3	3	1		#NULL!	#NULL!	#NULL!	#NULL!	#NULL!	#NULL!	1	Kedves Nagynéni! Sokszor látom, hogy próbálsz aktív lenni Facebookon. Például megosztod bejegyzésben, hogy milyen is volt a hétvégi ebéd, likeolsz szinte mindent, lecseréled a profilképedet és játékmeghívokat küldesz szinte mindenkinek. Ezen kívűl amikor videóchatelünk általában csak a füledet látom és amikor a szülinapom van mindig kapok tőled valamilyen kiemelkedően figyelemfelkeltő üdvözlőkárt…	4	3	2	2	2	3	2	3	2	2	2	3	2	2	2	3	2	15.368	2	3
100	1172	1	2021-11-02 06:25:31	R_1jd0NhTemRbLkvM	EN	1	1	1	20	3	2040	4	2	1	2	1	4	2	1	0	Kedves Nagyi! Amikor híreket olvasol, ne higgy el minden butaságot a neten! Légy szkeptikus, ha félelemfelkeltő információkat olvasol, ne hidd rl őket egyből, nézz mögéjük, és ha teheted, vizsgáld meg a hír forrását!	#NULL!	#NULL!	#NULL!	#NULL!	#NULL!	#NULL!	#NULL!		#NULL!	1	1	1	1	3	1	3	1	1	1	1	1	2	1	3	1	6.25	5	4
100	2112	1	2021-11-02 06:26:51	R_3F4IFZjXIKXgY9t	EN	1	1	2	24	1	1141	5	5	1	3	4	2	3	4	1		1	#NULL!	#NULL!	#NULL!	1	#NULL!	#NULL!	Kedves Anya! Nagyon rendes vagy, hogy minden kedves ismerősödet igyekszel felköszönteni születés,-illetve névnapja alkalmával egy-egy zenével. Hiszen mindenannyian tudjuk, hogy a zene boldogító hatással is van az emberekre. Viszont nem biztos, hogy mindenkinek ugyanaz a zenei ízlése, mint Neked. Azt tanácsolom, hogy vagy ne küldj semmilyen zenét, csak egy szöveges üzenetet, amelyben jókívánságoda…	7	2	2	3	2	3	2	3	2	3	2	3	2	2	2	3	2	9.482	3	2
100	1874	1	2021-11-02 06:26:53	R_cM8KiZoKO0Dczm1	EN	1	1	2	26	1	1034	5	3	3	2	2	3	3	2	0	Kedves Anya! Roppant fontosnak tartom, hogy ne csak egy hírportált kövess, hanem akár szemezgess, és olvass híreket több helyről. Egyes TV csatornák sem olyan megbízhatóak már, mint azt te hiszed. Ha bármilyen hatással van rád egy cikk, például megdöbbent, felháborít, legyen gyanús! Kezdj utána más oldalakról is tudakozódni. Jó tipp lehet még az is, hogy megnézed, mikor írták azt a bizonyos cikke…	#NULL!	#NULL!	#NULL!	#NULL!	#NULL!	#NULL!	#NULL!		#NULL!	1	2	1	2	2	2	1	2	1	2	1	2	2	2	2	2	26.086	2	4
100	3077	1	2021-11-02 06:26:55	R_vMqaS5nRHKb2s7L	EN	1	1	2	20	3	8360	4	5	5	3	2	3	3	2	0	Kedves Nagymama/Nagypapa! Amikor az interneten különböző híreket olvastok, akkor nem szabad azonnal elhinni azt, amit elolvastatok. Vannak különböző stratégiák, amikkel könnyen ki tudjátok szűrni az ál, valótlan híreket. Például ha egy szalagcímet elolvastok, akkor érdemes a cikket is elolvasni, hiszen sokszor nem is arról szól a cikk, mint amiről a címe. Ha valami olyan hírt láttok, ami megijesz…	#NULL!	#NULL!	#NULL!	#NULL!	#NULL!	#NULL!	#NULL!		#NULL!	2	2	1	2	1	2	2	2	1	2	2	2	2	2	1	2	7.918	4	3
100	2509	1	2021-11-02 06:31:15	R_5b6wkYOhgvqtRKx	EN	1	1	2	22	1	1174	4	6	6	3	3	2	3	2	0	Kedves Apa! A címek kb mindig kamuk. Átfogalmazzák, ijesztőbbéy figyelemfelkeltővé teszik. A félelemkeltő információk sokszor kattintasvadaszok. Mindig nezd meg a szerző es az oldal hiteles e. Nézz át tobb cikket es forrast a témában. Nézd meg mennyire lehet valóság alapja,vagy vicc tárgya A lényeg az,hogy kritikus szemlélettel kell figyelni a cikkeket. 1111111111111111111112222222222222222	#NULL!	#NULL!	#NULL!	#NULL!	#NULL!	#NULL!	#NULL!		#NULL!	1	1	1	1	1	1	1	1	1	1	1	1	1	1	1	1	1.472	4	1
100	3413	1	2021-11-02 06:34:02	R_3iqKphT6ZuABKze	EN	1	1	1	21	4	2217	4	4	2	2	3	4	2	3	0	Kedves Papa! Szeretnék segíteni, hogy a továbbiakban is nyugodtan posztolhass facebookra, viszont amiket megosztasz valós dolgok legyenek és a korosztályod ne vezesd félre, a fiatalabbak pedig ne röhögjenek rajtad. Először is, figyelmesen olvasd el a címet! Sok megosztott tartalmad címe olyan hihetetlen dolgokat állít, hogy a cikk elolvasása utána gyorsan kiderül, hogy tényleg nem szabadott elhin…	#NULL!	#NULL!	#NULL!	#NULL!	#NULL!	#NULL!	#NULL!		#NULL!	3	2	1	2	4	3	3	2	1	2	2	2	2	2	1	2	13.942	2	4
100	2843	1	2021-11-02 06:34:38	R_eVvrO1aC53X6Q13	EN	1	1	1	21	1	1116	4	2	1	1	1	1	1	1	1		1	#NULL!	#NULL!	#NULL!	#NULL!	#NULL!	#NULL!	Kedves Anya! A facebookon mindenfélét gondolkodás nélkül megosztani olyan, mintha egy kamerával az arcodban élő adásban mennél el mosdóba. Mindenki mindig látja, hogy mit csinálsz. Ez érvényes arra is ha valamit like-olsz, sőt, esetenként még arra is amit nem. Ha kétnaponta mindig mindenkinek hatalmas szívecskés "képeslapot" osztasz meg a szomszédja kutyájának névnapja alkalmából, akkor az gyorsa…	2	1	1	1	1	2	1	1	1	1	1	1	1	1	1	4	1	12.662	5	4
100	2979	1	2021-11-02 06:35:36	R_3QE5jSbAEgXxHkf	EN	1	1	2	23	1	1163	4	6	3	1	2	1	1	1	0	Kedves Nagymama! Ne ossz meg valamit a világhálón csak azért, mert érdekes címe van! A figyelemfelkeltő, meghökkentő címek mögött nagyon gyakran valótlan tartalom van. Vannak olyan cikkek is, amiknek szándékosan adnak indultok kiváltó címet. Amitől indulatos leszel, azt a nagy indulat hevében jó eséllyel meg fogod osztani. Így játsszák ki az agyadat. :) Rengeteg olyan “online újság” van, amiknek …	#NULL!	#NULL!	#NULL!	#NULL!	#NULL!	#NULL!	#NULL!		#NULL!	2	2	1	2	3	2	3	2	2	2	2	2	3	2	3	2	23.7	4	4
100	4945	1	2021-11-02 06:35:42	R_3QLQ3vYYUoWJoQI	EN	1	1	1	20	2	6000	4	2	5	3	3	3	2	1	1		1	#NULL!	#NULL!	#NULL!	#NULL!	#NULL!	#NULL!	Kedves Anya! Ha látsz egy régi ismerősödet posztolni és érdekel mi van vele ezt ne a komment szekcióban tedd meg, mivel lehet, hogy téged éredekel hogy van éppen de mást nem. Szerencsére erre taálták ki a messengert ahol személyesen, privátban tudsz vele beszélgetni, hogy mi is tortént az elmúlt 20 évben.	2	1	1	1	1	2	1	1	1	2	1	3	1	1	1	3	1	15.249	2	3
100	3023	1	2021-11-02 06:35:45	R_UZ3y5AnQbSfg8Zr	EN	1	1	2	22	4	2080	4	5	4	1	1	1	1	1	0	Kedves Papa és Mama! Azért írom neked ezt a levelet, mert fontosnak tartom, hogy jobban kiismerd magad az internetes hírek útvesztőjében. Tudom, hogy ma már ti sem csak a tv-ből vagy a rádióból tájákozódtok és bár ezek a médiumok is gyakran csupán egy nézőpont oldaláról mutatják be a történéseket az internet bugyrai még inkább tele vannak szélsőséges, alaptalan, gyakran nem egyszerűséggel hamis h…	#NULL!	#NULL!	#NULL!	#NULL!	#NULL!	#NULL!	#NULL!		#NULL!	1	2	1	2	1	2	1	2	1	2	2	2	1	2	1	2	16.017	2	4
100	1527	1	2021-11-02 06:40:17	R_6f1Bh42vgP1PczL	EN	1	1	2	20	2	8000	4	2	3	5	5	4	5	4	0	Kedves Nagyi! Fontos lenne megkülönböztetni az ál- és az igaz híreket és erre van is pár stratégia. Először is nem szabad mindent elhinni, ami újdonság. Utána kell járni, hogy milyen forrásból származik az információ, és hogy több oldalon is megtalálható-e vagy csak ott ahol látta az illető. Ha nagyon félelemkeltő a cikk, bele kell gondolni, hogy nem lehet-e, hogy pont ezzel a szándékkal írták-e …	#NULL!	#NULL!	#NULL!	#NULL!	#NULL!	#NULL!	#NULL!		#NULL!	1	1	2	1	3	1	2	1	2	1	2	1	1	1	1	1	22.028	2	4
100	2588	1	2021-11-02 06:41:02	R_e3Zb9mXTxTGbvIB	EN	1	1	2	22	4	2094	4	4	5	2	2	2	1	1	1		#NULL!	1	1	#NULL!	#NULL!	1	#NULL!	Kedves Apu! Örülök, hogy te is használója vagy a közösségi média felületeknek, és hogy te is megtapasztalod, hogy mennyi mindenre hasznosak lehetnek ezek a platformok, de szeretném felhívni a figyelmedet néhány olyan dologra, amiket érdemes inkább kerülni: 1. Tök jó, hogy aktív tagja vagy a Budapest régi kocsmái és presszói facebook csoportnak, de szerintem elég ha csak napi 1x posztolsz oda képe…	7	1	2	1	2	1	2	2	2	1	2	3	2	1	2	4	2	17.891	2	4
100	3908	1	2021-11-02 06:46:15	R_2Yg1OHWt7jn4HyY	EN	1	1	1	21	1	1098	4	3	4	2	4	4	5	3	0	Kedves Nagyi! Az internet egy nagyon jó dolog, rengeteg információt és érdekességet találhatunk rajta, de sajnos nagy fenntartásokkal és odafigyeléssel kell kezelni azt számítógépen és ami a legfontosabb a mobiltelefonod is. Biztos láttál már olyan cikkeket, képeket vagy videókat amik szinte hihetetlen dolgokat ígérnek vagy kínálnak. Ilyenkor javaslom, hogy mindig gondold át, hogy valóban igaz le…	#NULL!	#NULL!	#NULL!	#NULL!	#NULL!	#NULL!	#NULL!		#NULL!	3	2	1	2	3	2	3	2	2	2	1	2	3	2	3	2	7.744	2	4
100	1005	1	2021-11-02 06:57:11	R_1NFkU14bNUvlX11	EN	1	1	2	20	3	2100	4	2	5	2	3	2	3	4	1		#NULL!	#NULL!	#NULL!	#NULL!	#NULL!	#NULL!	1	Kedves Rokon! Nem kell hetente lecserélni a profilképed egy balul elsült fotóra, éppen elég évente egy minőségibbre, amin tényleg Te vagy rajta, jól látszódsz, és nincsen rajta valami furcsa filter! AZ ismerőseidnek sincs szüksége arra, hogy állandóan téged dobjon fel az üzenőfalon a Facebook.	4	3	2	2	2	4	2	3	2	2	2	3	2	2	2	2	2	6.264	5	3
100	2223	1	2021-11-02 06:57:33	R_1FfVQA898feYLtI	EN	1	1	2	20	3	2132	4	2	2	2	1	1	3	2	1		#NULL!	#NULL!	1	#NULL!	#NULL!	#NULL!	1	Kedves A bácsi és É néni! Nagyon örülünk, hogy az online térben is mindig el tudunk titieket érni, viszont néha nehézséget okoz értelmezni az üzeneteket. É néni, azt szeretnénk üzenni, hogy sokszor kellemetlen a mély személyes politikai nézeteket olvasni egy közösségi oldalon, ez túl személyes és érzékeny tartalom. Ezeknek helye lehet egy baráti szűk összejövetelnél, ahol elbeszélget az ember a v…	5	1	2	1	2	3	1	1	1	1	2	1	1	3	1	2	1	31.099	2	3
100	2900	1	2021-11-02 06:59:25	R_1CeVzEOj3tF0oyJ	EN	1	1	1	21	1	1223	4	5	4	1	1	1	1	1	1		1	#NULL!	#NULL!	#NULL!	#NULL!	1	#NULL!	Kedves anya! Leginkább azt az íratlan szabályt szeged meg, ami a kommentelésre vonatkozik. A csupa nagybetűvel írt komment, rossz emoji-k használatával, vagy az olyan tartalmú komment, amit te magad sem mondanál ki személyesen sosem. A túlzott profil- és borítókép csere sem a legjobb az ilyen felületeken ...	7	1	2	2	2	4	3	1	2	1	2	2	2	2	2	2	2	1.305	10	4
100	2662	1	2021-11-02 07:01:33	R_2tt013yV94dWMw8	EN	1	1	2	19	1	1184	4	3	1	3	3	2	2	3	0	Kedves Anya! Először is arra szeretném felhívni a figyelmedet, hogy mikor online olvasol valamitől, ne higgy el mindent. Ami fontos hogy tud kiszűrni a címekbol, hogy mennyire hihetőek. Ha már a címe túlzást visz, akkor valószínű hogy a szövegben is túlzások vannak. Továbbá az is fontos, hogy ne ossz meg olyan posztokat, amiket már nemed félelmet okozott. Ha valamit látsz és már majdnem elhiszed,…	#NULL!	#NULL!	#NULL!	#NULL!	#NULL!	#NULL!	#NULL!		#NULL!	2	1	3	1	2	1	2	1	2	1	3	1	2	1	1	1	0.896	4	4
100	2147	1	2021-11-02 07:03:13	R_1pJW2YDPMoNrkyw	EN	1	1	1	19	1	1141	4	2	3	1	2	1	2	2	1		#NULL!	#NULL!	1	1	#NULL!	1	#NULL!	Kedves Nagyszülők! Egy pár olyan tanácsot szeretnék megosztani Veletek, amelyek kellemesebbé, egyszerűbbé teszik mindnyájunk számára a közösségi média használatát. Először is szerintem jó lenne, ha a személyes jellegű üzeneteket, mondanivalókat ne a címzett facebook falára, illetve egyéb nyilvános felületére küldjétek el, hanem privát üzenetben. Érthető, hogy a sok különböző felület összetettsége…	6	1	1	1	1	2	1	2	1	1	1	1	1	1	1	2	1	7.168	3	4
100	1968	1	2021-11-02 07:05:01	R_1ONdrPHgMpDaUBr	EN	1	1	2	25	2	8000	4	2	2	1	1	1	1	1	0	Kedves Néne! Tudom, a közösségi média mámorító újdonságnak tűnik a korábbi, ingerszegényebb, monoton életünkhöz képest, és tudom, milyen sok érdekességet tartalmaz a világháló. Mégis, ha neked azt mondták, hogy ami az interneten vagy a tévében van, az tény, akkor tudd: ez nem igaz. Tudod, a kisembert mindig sokkolni kell érdekességekkel, izgalmakkal, rémisztő hírekkel, hogy ne legyen ideje és ene…	#NULL!	#NULL!	#NULL!	#NULL!	#NULL!	#NULL!	#NULL!		#NULL!	1	1	1	1	3	1	3	1	1	1	1	1	3	1	4	1	2.644	4	3
100	2529	1	2021-11-02 07:09:14	R_1MLFa5EhmXc3jky	EN	1	1	2	19	1	1151	4	2	3	1	2	3	3	2	1		1	#NULL!	1	#NULL!	#NULL!	#NULL!	#NULL!	Kedves Anya! Tudom, hogy a Facebookon nem csak másoknak, de neked is nagon egyszerű véleményt nyilvánítani, esetleg kifejezni, hogy nem tetszik valami. Sajnos a Facebook beállításoktól függően megmutatja az ismerőseidnek, hogy milyen poszt alá szóltál hozzá, és még magát a hozzászólást is kiemeli. Nagyon kellemetlen tud lenni, amikor az egyik velem egykorú barátnőm vagy ismerősöm felhozza témának…	6	2	1	1	1	4	1	2	1	2	1	2	1	2	1	3	1	12.648	2	3
100	3276	1	2021-11-02 07:18:47	R_25ZmUTun47K2dl5	EN	1	1	2	20	1	1116	4	3	2	1	1	2	1	1	0	Kedves Anya! Tudom, hogy szereted a spirituális dolgokat, amit nem is ítélek el, de néha szükséges ezt a fajta gondolkodásmódot hátrahagyni. Legalább olyan esetekben amikor valaki egészsége múlik rajta vagy valakinek (akár magadnak) ártasz vele. Ha ebben nem is tudunk egyetérteni, kérlek ne próbálj másokat meggyőzni a saját igaznak gondolt állításaidról. Még egy fontos dolog: csak azért, mert val…	#NULL!	#NULL!	#NULL!	#NULL!	#NULL!	#NULL!	#NULL!		#NULL!	1	1	1	1	1	1	1	1	1	1	1	1	2	1	1	1	7.088	2	3
100	4299	1	2021-11-02 07:18:59	R_1qXotIOyTP1W3RA	EN	1	1	2	22	3	2120	4	4	5	1	3	3	1	4	1		1	#NULL!	1	#NULL!	#NULL!	#NULL!	#NULL!	Kedves Nagyi! Szerintem szuper dolog, hogy idős, sok mindent megtapasztalt emberként nyitsz a XXI. század vívmányai felé, és minden nap használod többek között az internet adta lehetőségeket. Azonban lenne egy-két olyan dolog, amire úgy vélem nagy figyelmet kell fordítanod, ha a közösségi médiában jelen vagy. Ezek közül talán a legfontosabb, hogy a facebookon ne üzenőfalakra posztolj/üzenj, hanem…	7	2	2	1	2	3	2	2	2	2	2	2	2	1	2	3	2	8.169	4	4
100	1346	1	2021-11-02 07:21:20	R_2S19q8jV6CS3gHh	EN	1	1	2	21	3	8500	4	3	4	2	3	4	3	4	1		#NULL!	#NULL!	#NULL!	#NULL!	#NULL!	#NULL!	1	Kedves Nagyi! Nagyon örülök annak, hogy élvezed az online játékokat, amelyeket megmutattam neked. Így gyorsabban is telik az idő, ha buszon utazol, bevásárolni mész, vagy épp csak várakozol a fodrásznál. Azonban ha plusz életért meghívókat küldesz az ismerősöknek, azt nem csak ők, hanem mindenki látja! Gondolom te sem szeretnéd, ha az ismerőseid, barátaid felsóhajtanának, hogy ,,Jaj, már megint t…	7	1	2	1	2	2	2	1	2	2	2	3	2	1	2	2	2	6.705	2	3
100	7147	1	2021-11-02 07:25:01	R_2CxDeyb2f5H3piu	EN	1	1	2	24	1	1141	5	5	5	3	5	4	5	4	1		#NULL!	1	1	#NULL!	#NULL!	1	#NULL!	Kedves Mama! Nagyon örülök neki, hogy igyekszel haladni a mai korral, és mindig új dolgokat szeretnél tanulni, így a közösségi oldalak használatát is megtanultad. Ez mind dicsérete méltó, azonban szeretnélek megkerni valamire. Kérlek, amikor szeretnél posztolni egy családi képet rólunk, kérdezz meg előtte mindkét is, mivel sok kellemetlenség adódhat ebből. Tudom, hogy te rosszabb napjaimon is szé…	7	4	1	1	1	4	1	1	1	3	1	2	1	2	1	3	1	1.419	6	2
100	1425	1	2021-11-02 07:27:45	R_RmBPRLLYluKbkgV	EN	1	1	2	23	1	1085	5	3	4	1	5	1	4	4	0	Szia Anya, Ha furcsa, idióta címe van, és nem vagy biztos benne hogy igaz-e, inkább el se olvasd, vagy keress rá neten vagy egy biztosan megbízható ismert híroldalon. Meg ferdítő címek is vannak. Pl. aztmondják hogy Apa rács mögé kerül. Először arra gondolsz hogy börtönbe, de lehet hogy csak egy kerítés mint rács mögé. Na érted, tehát hogy van e másik jelentése. Ne ítélj ebből elsőre se. Gondold …	#NULL!	#NULL!	#NULL!	#NULL!	#NULL!	#NULL!	#NULL!		#NULL!	1	1	1	1	1	1	1	1	1	1	1	1	1	1	1	1	1.814	4	4
100	2769	1	2021-11-02 07:29:44	R_3qjqk1qykbEdlZL	EN	1	1	2	19	1	1132	4	2	4	5	5	5	3	4	0	Kedves Nagyi! Nem kell mindent elhinni, amit a tv-ben látsz! Itt van pár tipp, ami segíthet, hogy ne tudjanak átverni. Először is legyél szkeptikus a címekkel, gondold végig, hogy mennyire tűnnek hihetőnek a sokkoló címszavak és azt, hogy vajon ez alapján igazak lehetnek e. Gondolkodj el rajta, hogy a félelem/gyűlöletkeltő információkat csak azért közlik e veled, hogy ilyesféle negatív érzéseket …	#NULL!	#NULL!	#NULL!	#NULL!	#NULL!	#NULL!	#NULL!		#NULL!	1	1	1	1	2	1	1	1	1	1	1	1	1	1	2	1	11.457	2	4
100	1776	1	2021-11-02 07:32:21	R_r21tSFDsK6ImZI5	EN	1	1	2	19	3	2230	4	2	3	3	4	4	4	3	1		#NULL!	1	#NULL!	#NULL!	1	1	#NULL!	Részletes beszélgetés Anyukám könyvelőként hozzászokott az e-mailek írásához. Régebben hosszas bonyolult szövegekkel írt az ismeretlen embereknek, akikkel meg kellett beszélni bármilyen problémát munkával kapcsolatban. Azonban nekünk sokszor csak egy-egy szavakkal válaszolt, az utóbbi időben rávettem, hogy legalább egy "Sziát" írjon a "Rendben." elé. Szeretném valahogy megtanítani arra, hogy megt…	7	1	2	2	2	2	2	1	2	1	2	2	2	1	2	1	2	7.417	2	3
100	1848	1	2021-11-02 07:38:23	R_21hQC8Ea7vNhiEB	EN	1	1	2	22	1	1088	5	3	3	3	4	5	5	5	1		#NULL!	1	#NULL!	#NULL!	#NULL!	#NULL!	#NULL!	Apa, Kicsit idegesítő, amikor káromkodsz és szidod a telefont, amikor te nem tudod kezelni. Amikor a kezembe adod, egyből sikerül megoldani a problémát és nem nagy agysebészet, csak picit oda kell figyelni és megtanulni. Amúgy egyáltalán nincs baj a szokásaiddal, mert elég jól kezeled az alkalmazásokat, még az emojikat is megfelelően használod. Csak egy kis figyelem kellene és nem lennél idegbajo…	7	3	1	2	1	4	1	4	1	4	1	3	1	1	1	1	1	9.901	3	2
100	1498	1	2021-11-02 07:39:07	R_2cjVD1iHXLq0DZY	EN	1	1	2	21	1	1173	4	6	7	2	4	3	1	2	0	Kedves Apa! Ha a social média felületén meglátsz egy hírt vagy cikket először ne dőlj be a figyelemfelkeltő címnek, nem biztos, hogy a teljes valóságot tükrözi. Másodszor, nem biztos, hogy minden információ hiteles, nézz utána a forrásnak, megbízható e, mi támasztja alá. Esetleg ebben a témában tovább is olvashatsz más oldalakon, ahol pontosíthatod a tényeket.	#NULL!	#NULL!	#NULL!	#NULL!	#NULL!	#NULL!	#NULL!		#NULL!	2	2	2	2	2	2	2	2	1	2	2	2	1	2	1	2	6.423	3	2
100	2069	1	2021-11-02 07:41:30	R_1k05GyG2adBy2bL	EN	1	1	2	20	1	1163	4	5	3	3	2	4	3	4	0	Kedves Nagyi! Nagyon fontos, hogy jól tudjunk tájékozódni az interneten olvasottak között, ugyanis rengeteg olyan "hír" jelenik meg a facebook-on és hasonló oldalakon, aminek semmi valóságalapja sincs. Először is oda kell figyelnünk a címekre, ugyanis gyakran már a címmel át akarnak verni. (Nem olyan rég találkoztam egy esettel: egy forma 1-es pilóta lenyilatkozta, hogy egy versenyen győzni tudot…	#NULL!	#NULL!	#NULL!	#NULL!	#NULL!	#NULL!	#NULL!		#NULL!	2	1	2	1	2	1	2	1	1	1	1	1	2	1	3	1	6.794	2	3
100	1925	1	2021-11-02 07:44:50	R_3htEUsO7xt4tZd4	EN	1	1	2	25	1	1066	5	1	1	2	3	1	2	2	1		#NULL!	#NULL!	#NULL!	#NULL!	#NULL!	1	#NULL!	Kedves...! Szerencsére a facebookon vagy egyéb közösségi médiafelületeken engem nem találsz meg, mivel nem rendelkezem velük, így én nem látom és nem tapasztalom az ottani ténykedésedet. Mindennek ellenére rendszeresen felhívják a figyelmemet arra, amikor kiírod részletesen facebook felületedre a nagyon nyers közélettel kapcsolatos, roppant radikális nézeteidet. Igazán ritka, hogy valaki ennyire …	5	1	1	2	1	3	1	3	1	2	1	3	1	2	1	2	1	17.6	4	2
100	2697	1	2021-11-02 07:47:50	R_2ZCweHBHdZaIwP1	EN	1	1	1	20	1	1203	4	5	5	3	3	2	4	3	0	Kedves Nagyi! Az interneten nem minden iras igaz, ezert fontos hogy moge nezzunk a cikkeknek. Fenntartassal kell lennunk a a cikk szerzojevel es celjaival kapcsolatban, utanna kell jarnunk hogy mas (esetleg megbizhatobb) hirportal is lehozta e az adott hirt, illetve nem szabad bedolni a kattintasvadasz cimeknek. Par napja talalkoztam az interneten egy kepernyokeppel amin egy cikknek a cime es els…	#NULL!	#NULL!	#NULL!	#NULL!	#NULL!	#NULL!	#NULL!		#NULL!	1	1	1	1	3	1	3	1	1	1	1	1	2	1	3	1	8.812	3	3
100	2243	1	2021-11-02 07:48:00	R_4GFSvrKZSDIAypr	EN	1	1	2	20	3	2045	4	4	2	3	2	1	1	1	0	Kedves Nagypapa! Amikor internetet használsz, figyelj oda néhány dologra. Nagyon sok hírrel és cikkel találkozol, amikről sosem tudhatod, hogy mennyi a valóságalapjuk. Mindig légy szkeptikus, ha abszurd, vagy félelemkeltő tartalmakkal találkozol. Nézz utána, hogy egy adott cikk milyen forrásokat használt, vagy éppen, hogy más cikk is ír-e hasonló eseményekről, így könnyen kiderítheted, hogy valós…	#NULL!	#NULL!	#NULL!	#NULL!	#NULL!	#NULL!	#NULL!		#NULL!	2	1	2	1	1	1	1	1	1	1	1	1	2	1	3	1	11.108	2	3
100	8836	1	2021-11-02 07:48:24	R_3w6wQXjFOqktT69	EN	1	1	2	20	4	8152	4	4	1	1	1	1	2	2	0	Kedves Mama! Mostanság azt tapasztaltam, hogy a közösségi médiát egyre aktívabban használod, ami egyfelől nagyon jó, hiszen így kihasználhatod az online világ számos előnyét, másfelől viszont úgy látom, hogy néhány buktatójával nem vagy tisztában. Ahhoz, hogy az álhírek terjedését, illetve a félelemkeltést megakadályozzuk, fontos néhány szempontot figyelembe vennünk. Először is, a közösségi média…	#NULL!	#NULL!	#NULL!	#NULL!	#NULL!	#NULL!	#NULL!		#NULL!	1	2	1	2	1	2	2	2	2	2	2	2	1	2	1	2	27.382	4	3
100	3860	1	2021-11-02 07:48:24	R_3LYlzFWuPEaGKaV	EN	1	1	2	19	1	1148	4	2	3	3	1	1	1	1	0	Kedves Nagyi! Szeretnélek egy kicsit informálni arról, hogyan tudod a legjobban kiszűrni az álhíreket, hogy ebből ne legyen többé olyan sok problémád. Van néhány bevált stratégia, amit szeretnék veled megosztani. Először is, fontos, hogy mindig kritikusan gondolkodj az általad olvasott cikkel kapcsolatban, nem kell mindent egyből elhinni, amit olvasol. Másodszor, nem szabad mindig bedőlni a nagy,…	#NULL!	#NULL!	#NULL!	#NULL!	#NULL!	#NULL!	#NULL!		#NULL!	1	1	3	1	2	1	1	1	1	1	1	1	1	1	3	1	11.238	2	3
100	1887	1	2021-11-02 07:53:12	R_2uj5BNz1CQcpZVT	EN	1	1	2	22	1	1073	4	3	5	2	3	3	2	3	1		1	#NULL!	#NULL!	#NULL!	#NULL!	#NULL!	#NULL!	Kedves Anya! Szerintem jó lenne, ha az általad megosztott posztok fölé kevésbé provokatív szöveget írnál. Ezzel azt generálod, hogy az ismerőseid agresszívan fejezzék ki az ellenvéleményüket, amit így is úgy is le fognak írni kommentben, de a stílus sokban változik attól függően, amilyen stílusban te megosztod. Amikor chatben írok valamit és a válasz egy "ok" vagy egy like, az mindig rossz érzéss…	7	1	2	2	2	3	2	1	2	1	2	1	2	2	2	3	2	9.205	2	4
100	1453	1	2021-11-02 07:54:03	R_3LXTgWsyZJJQ2xr	EN	1	1	2	20	4	2711	4	5	5	1	1	2	1	1	1		1	#NULL!	1	#NULL!	#NULL!	#NULL!	#NULL!	Kedves Mami! Hálás vagyok, hogy mindig gondolsz rám ünnepekkor, legyen az húsvét, karácsony, újév, születésnap vagy névnap, de kérlek ne fáradj csillámos, egy perces, zenés, virágos, nyuszis, Jézuskás vagy egyéb videók küldözgetésével. Egy egyszerű köszöntés egy szívvel vagy puszis emojival ugyanúgy átadja a lényeget, ráadásul rengeteg időt megspórolunk vele, hiszen te nem keresgélsz, én pedig ne…	6	1	1	3	1	1	1	1	1	1	1	1	1	3	1	4	1	5.468	5	4
100	2018	1	2021-11-02 07:55:03	R_2D1YoAY3MUF85Iz	EN	1	1	1	21	3	3390	4	4	1	1	1	1	1	1	0	Kedves Anya! Az internet szuper információ forrás lehet a mai 21. században, azonban érdemes körültekintőnek lenned. Azt tudnám javasolni neked, hogy minden témában (pl egészségügy, politika stb) kérdezz meg egy hozzáértőt, hogy melyek a hiteles oldalak és ezeken keresztül tájékozódj. Ezen kívül pedig, érdemes több oldalt is megnézni a témában, nemcsak a hitelesség szempontjából, hanem azért is, …	#NULL!	#NULL!	#NULL!	#NULL!	#NULL!	#NULL!	#NULL!		#NULL!	1	1	1	1	2	1	1	1	2	1	3	1	1	1	1	1	9.123	5	2
100	1708	1	2021-11-02 07:55:27	R_29sLTb7Hy2NDcKS	EN	1	1	2	20	4	2083	4	2	4	3	4	5	3	5	0	Kedves Anya! Fontosnak tartom, hogy megalapozott cikkeket olvassunk és azokból tájékozódjunk. Segítséged lehet ebben, hogy ha szkeptikusan kezeled a figyelemfelkeltő címeket, ha nem ugrassz be minden félelemkeltő infónak, megnézed a hír forrásait és bizonyítékait valamint más cikkeket is keresel a témában. Nagyon fontos, hogy ne álhírekből szerezd az információid hogy igazán naprakész es tudatos …	#NULL!	#NULL!	#NULL!	#NULL!	#NULL!	#NULL!	#NULL!		#NULL!	1	1	2	1	2	1	2	1	1	1	1	1	1	1	3	1	13.366	9	3
100	1487	1	2021-11-02 07:55:51	R_1g6MB6A9T8ZR2AI	EN	1	1	1	20	1	1026	4	4	4	1	1	1	1	1	1		1	#NULL!	#NULL!	#NULL!	#NULL!	#NULL!	#NULL!	Kedves Édesanyukám! Nagyon szeretlek, és tudom, hogy Te is nagyon szeretsz, de nagyra értékelném, ha ezt nem az internet világában mindenki szeme láttára tennéd a Facebook oldaladon. Külön albumba összerendezni a kedvenc képeidet rólam nagyon kedves dolog, de jól esett volna, ha előbb egyeztetsz velem, hogy számomra is megfelelő képek kerüljenek bele, mielőtt megosztod az internet népével anyai s…	7	1	2	1	2	2	2	1	2	2	2	2	2	2	2	3	2	6.227	3	3
100	2245	1	2021-11-02 07:58:43	R_115wR1znkTiWflH	EN	1	1	1	24	4	7668	4	2	3	3	2	3	2	4	1		1	1	1	#NULL!	#NULL!	1	#NULL!	Kedves Nagymama! Ajánlanám, hogy az online tartalmakat mindig tudatossan nézegess, személyes információkat csak a legszűkségessebb esetekben adj meg, ha valaki túl sok információt akar megtudni rólad inkább kérdezz meg egy ismerőst, rokont. Ha képeket szeretnél megosztani, azt lehetőleg személyesen annak küld el akinek szánod ne publikos oldalakra töltsed fel.	7	1	1	1	1	1	1	1	1	1	1	2	1	2	1	2	1	9.74	2	2
100	1766	1	2021-11-02 07:59:00	R_8pFXEoECttV8pS9	EN	1	1	2	22	1	1034	4	2	4	1	1	1	1	1	1		#NULL!	#NULL!	1	1	#NULL!	#NULL!	#NULL!	Kedves Nagyi és Nagypapa, nagyon örülök, hogy ti is aktív felhasználói vagytok a Facebooknak, de lenne néhány javaslatom a használati szokásaitokkal kapcsolatban és bizonyos fogalmak jelentésének tisztázásában. Például, ha valaki "megoszt" valamit Facebookon, az nem azt jelenti, hogy "üzenetet küldött neked" vagy "neked küldött valamit", hanem az összes ismerősével megosztja, nem kell feltétlenül…	5	3	2	2	2	3	2	2	2	2	2	1	2	2	2	3	2	13.975	2	3
100	2006	1	2021-11-02 08:04:11	R_1P11HkvbmrVoIxK	EN	1	1	2	22	3	2040	4	4	6	3	4	2	2	3	1		1	#NULL!	#NULL!	1	#NULL!	#NULL!	#NULL!	Kedves Anya! Az online világban való kommunikáció sikeressége ugyanúgy különböző feltételektől függ, mint az offline kommunikáció esetében. A mi generációnknak nincs szüksége arra, hogy megtanulja ezeket, hiszen beleszülettünk ebbe a világba, amihez természetesen tudunk alkalmazkodni. Szerintem viszont fontos lenne, hogy te is megpróbálj minél jobban alkalmazkodni ehhez a világhoz, ami bár hasonl…	7	1	1	1	1	3	1	1	1	3	1	2	1	2	1	2	1	8.819	2	4
100	745	1	2021-11-02 08:04:28	R_1BWB6fLCbAFuEKI	EN	1	1	2	23	2	2030	4	4	5	3	4	3	2	4	1		1	#NULL!	#NULL!	#NULL!	#NULL!	#NULL!	#NULL!	Kedves Anya! Kérlek figyelj arra, hogy nem kell mindent véleményezni akár vicces giffel, vagy matricával. Azt is jó lenne ha tudnád, hogy nem minden megosztott tartalom hiteles, és nem fog minden kisgyerek meggyógyulni, ha tovább osztasz valamit. Nem mindent kell kommentekbe megbeszélni, lehet ám privát üzenetet is írni, nem sok mindenkit érdekel, Jolika hogy van.	6	1	2	2	2	2	2	2	2	1	2	2	2	2	3	2	2	3.756	5	3
100	1215	1	2021-11-02 08:06:59	R_2Tt0N8006GN5Bcj	EN	1	1	2	22	1	1141	4	5	6	2	3	3	4	2	0	Kedves Anya! Tudom, hogy a Facebookon nagyon sok érdekesnek tűnő cikk van, figyelemfelkeltő címekkel és megdöbbentő tartalommal, ám azonban egy dologra mindig ügyelj: a Facebookon nem kötelező az igazat megosztani, ez nem egy tudományos hírlap, ami azt vonja maga után, hogy rengeteg az álhír. Ha a saját józan eszed alapján nem szűröd ezen cikkek hitelességét és ész nélkül megosztod őket a platfor…	#NULL!	#NULL!	#NULL!	#NULL!	#NULL!	#NULL!	#NULL!		#NULL!	1	1	1	1	3	1	1	1	1	2	2	1	1	1	2	1	3.085	5	4
100	1466	1	2021-11-02 08:07:04	R_1cTZQxQWf2LBhux	EN	1	1	1	21	1	1035	4	2	3	1	1	1	1	1	0	Kedves Anya! Tudom, hogy naponta találkozol rengeteg emberrel, hiszen ez a munkád része. Azzal is tisztában vagyok, hogy a reggeli és esti híreket szinte mindig megnézitek Apával a TV-ben, és hogy gyakran olvasol kommenteket a Facebookon. Ám ez nem azt jelenti, hogy azok a kommentek vagy hírek az igazságot és valóságot tükrözik. Azt tanácsolom, hogy ne csak nézz és hallgass, hanem gondolkodj is! …	#NULL!	#NULL!	#NULL!	#NULL!	#NULL!	#NULL!	#NULL!		#NULL!	1	2	3	2	1	2	2	2	1	2	1	2	1	2	1	2	1.442	5	3
100	3480	1	2021-11-02 08:09:35	R_32Xh6oY8apqNMC9	EN	1	1	2	19	3	8083	4	2	4	3	5	4	2	4	1		#NULL!	1	#NULL!	#NULL!	#NULL!	#NULL!	#NULL!	Kedves Apa! A különböző social media felületek használatakor vannak bizonyos íratlan szabályok, melyeket hasznos lenne, ha a felhasználók mindegyike betartana. Az első és legfontosabb az, hogy személyes és nem publikus információk közlésére az üzenetküldő alkalmazások szolgálnak, melyek esetében a beszélgetést csupán te és a címzett látjátok, bensőséges információkat nem illik publikusan kiírni, …	7	1	1	1	1	3	1	2	1	2	1	1	1	2	1	2	1	15.594	6	3
100	2865	1	2021-11-02 08:14:57	R_BKR0Yu4zYZf4Y3n	EN	1	1	1	34	3	2600	5	3	1	2	2	1	3	1	0	Kedves Apu és Anyu! Sajnálatos módon a Facebook-on szembejövő hírek többsége inkább hangulatkeltő, mintsem maradéktalanul igaz. Ezért fontos, figyelni ezekre: A kattintásvadász címek jó eséllyel hamisak vagy nem arról szólnak, amiket sejtetnek. Az erős érzelmeket generáló címek mögött vélhetően elferdített, egyoldalú tények, hazugságok lapulhatnak. Ha egy olyan oldal oszt meg egy tartalmat, amely…	#NULL!	#NULL!	#NULL!	#NULL!	#NULL!	#NULL!	#NULL!		#NULL!	1	1	1	1	1	1	1	1	1	1	2	1	1	1	2	1	6.841	2	4
100	9616	1	2021-11-02 08:17:35	R_2BrDqqfv9qh1Qmb	EN	1	1	2	19	1	1157	4	4	4	2	2	2	3	2	0	Kedves Mama! Tanácsokat szeretnék adni az interneten való hírolvasással kapcsolatban. A mai világban az interneten olvasott hírek olyanok, mit a bolt polcain található árucikkek. Ahogy az egy polcon lévő, különböző márkájú termékek, úgy bizonyos hírek minősége is különbözhet. A hírgyártók, újságírók célja az eladókhoz hasonlóan a bevétel szerzése. Az online újságoknak, hírportáloknak abból lesz p…	#NULL!	#NULL!	#NULL!	#NULL!	#NULL!	#NULL!	#NULL!		#NULL!	1	2	1	2	2	2	2	2	1	2	1	2	2	2	2	2	13.176	3	3
100	2084	1	2021-11-02 08:20:09	R_3pmSc2qHcWwyHkI	EN	1	1	2	20	1	1213	4	1	4	3	3	3	3	2	0	Kedves Papa! Tudom, hogy Te általában hiteles forrásokból tájékozódsz, olyan újságokat fogyasztasz melyek megbízhatóak és nincsenek tele álhírekkel, de mégis fontosnak tartom, hogy megismerj pár stratégiát. Szkeptikusnak kell lenni a címekkel kapcsolatban! Ha valaminek lehetetlen címe van, akkor az vagy nagy eséllyel clickbait vagy álhír. Ezért mindenképp próbáld leellenőrizni más forrásokból is …	#NULL!	#NULL!	#NULL!	#NULL!	#NULL!	#NULL!	#NULL!		#NULL!	1	1	1	1	2	1	1	1	1	1	2	1	2	1	3	1	7.988	2	1
100	1447	1	2021-11-02 08:33:25	R_2wHoehch6FGi4Lr	EN	1	1	1	20	1	1146	4	2	2	4	2	2	1	2	1		1	#NULL!	1	#NULL!	#NULL!	#NULL!	#NULL!	Kedves Anya! Szuper dolog együtt beszélgetni az élményeidről a barátaiddal, és hasznos tanácsokat is lehet kérni tőlük, de ha mindezt facebookon teszed akkor azt sajnos nem csak ők látják hanem a többi 1000 ember is, akiket úgy gyűjtöttél össze, mint én régen a pokémon kártyákat. Örülök, hogy egy megértő közösség gyűlik össze mindennap munka után a feededen, de amikor a régi osztálytársaim is fel…	7	1	1	1	1	1	1	1	1	1	1	1	1	2	1	3	1	19.857	6	3
100	2846	1	2021-11-02 08:39:37	R_3fRjVO7j2DEY76x	EN	1	1	2	23	4	2209	5	2	4	2	2	2	3	3	0	Kedves Apa! A kamuhírek és áltudományos marhaságok elképesztő gyorsasággal terjednek manapság, minek következtében egyre több naiv ember válik ezek áldozatává, ezért is olyan fontos, hogy ügyelj a félrevezető tartalmakra, és nézz utána azok igazságtartalmának, mielőtt elkezdenéd Facebookon megosztani őket az idővonaladon. A legfontosabb talán az, hogy légy szkeptikus a címekkel, mivel azok szándé…	#NULL!	#NULL!	#NULL!	#NULL!	#NULL!	#NULL!	#NULL!		#NULL!	1	1	1	1	2	1	2	1	2	1	2	1	2	1	4	1	10.627	2	4
100	1661	1	2021-11-02 08:46:59	R_3PbPHchs0eALFG0	EN	1	1	2	20	1	1088	4	2	3	2	1	1	2	2	1		1	1	1	#NULL!	#NULL!	#NULL!	#NULL!	Kedves Nagymama! Hasznos, hogy megtanultad használni a laptopod, azonban néhány dologra kicsit jobban kellene figyelned. Nagyon aranyos a kiskutyád, és szépek a virágaid, de a Facebook profilod nem a naplód, nem biztos, hogy ez a legmegfelelőbb felület a virágaid ápolásának részletes elmesélésére, illetve kicsit sok a napi 5-6 bejegyzés. A családi viták boncolgatására sem a legjobb megoldás az ol…	6	1	2	1	2	2	2	3	3	2	2	1	2	2	2	3	2	11.372	2	3
100	3825	1	2021-11-02 08:50:56	R_2zj51bkhzAnCta0	EN	1	1	2	25	1	1149	5	3	1	4	5	3	3	2	1		#NULL!	#NULL!	1	#NULL!	1	#NULL!	#NULL!	Kedves Nagymama! - A személyes dolgokat egymás között beszéljük meg! Amikor hozzászólást írsz, akkor azt mindenki láthatja. Vannak dolgok, amelyek nem tartoznak a nyilvánosságra. - Köszönöm a születésnapomra és a névnapomra küldött virágos képeket, de amikor az idővonalamra írsz, azt ugyanúgy láthatják az emberek, mint a hozzászólásokat. - Az emojik érzelmeket fejeznek ki, melyeknél nagyon oda ke…	7	2	2	3	2	4	2	3	2	1	2	2	2	1	2	1	2	5.5	2	4
100	4137	1	2021-11-02 08:50:58	R_1eVpNp4uDPrP7rd	EN	1	1	1	21	1	1066	4	2	4	2	2	2	3	1	1		#NULL!	#NULL!	#NULL!	#NULL!	1	1	#NULL!	Kedves Nagybácsi! Személyes dolgokat a Facebook üzenőfalra azért nem szokás kiírni, mert azt minden ember, akinek hozzáférése van internethez, láthatja. Olyan, mint ha az utcán üvöltve kommunikálna az ember. Semmi köze az idegeneknek ezekhez a személyes beszélgetésekhez. Éppen ezért létezik a privát üzenetküldésre használatos alkalmazás, amely elérhető a Facebook-on belül is: a Messenger. Az ezen…	4	1	1	1	1	4	1	2	1	1	1	2	1	3	1	3	1	8.965	3	4
100	11411	1	2021-11-02 08:51:32	R_1pZ1hUUA3sLMb7x	EN	1	1	2	29	1	1143	4	2	4	3	4	4	5	5	1		1	#NULL!	#NULL!	#NULL!	#NULL!	#NULL!	1	Szia Anyu, Az elmúlt években már iszonyatosan ügyesen használod a Messengert és a Facebookot, és többnyire könnyedén navigálsz az online térben - már csak pár apróság maradt, amivel már szinte feketeöves social media guruvá válhatsz. :) Vannak esetek, mikor a kevesebb több: kérlek, ne áraszd el a messenger beszélgetésünket indokolatlan mennyiségű matricával és gifekkel (amiket egy ideje már szint…	7	2	2	2	2	3	2	1	2	1	2	1	2	2	2	2	2	2.037	4	2
100	1007	1	2021-11-02 08:52:55	R_2agdkSKWAWn9Mae	EN	1	1	2	21	2	8000	4	2	3	1	4	4	2	3	1		1	#NULL!	1	#NULL!	#NULL!	#NULL!	1	Kedves Mama, Kérlek ne oszd meg a profilképemet, amikor megváltoztatom, mert ez nekem kellemetlen. És ne kommentelj személyes dolgokat idézetes oldalak posztjai alá, mert azokat nem csak én, hanem mindenki más is látja! Továbbá azt is szeretném kérni anyukámtól, hogy értse meg: a telefonok mikrofonja azért van az alján, hogy a szájához a lehető legközelebb legyen és ne kelljen kiabálnia a hívások…	7	2	2	1	2	3	2	2	2	1	2	1	2	2	2	3	2	3.174	4	3
100	3766	1	2021-11-02 08:58:15	R_2CkcRkc5yOw3gyE	EN	1	1	2	26	3	2200	5	3	4	2	2	4	1	2	0	Kedves Mami, Tudom, hogy szeretsz hajnalig netezni és tájékozott lenni a hírekkel kapcsolatosan, gyakran meg is osztod azokat. Szeretném, ha te is tudnád, hogy az interneten nem minden az, aminek látszik és szeretnék segíteni neked, hogy hogy tudsz kritikusabb szemmel tekinteni rá. Elsősorban, ne higgy a címekben, nagyon megtévesztőek tudnak lenni! Ha felkeltette az érdeklődésed és el szeretnéd o…	#NULL!	#NULL!	#NULL!	#NULL!	#NULL!	#NULL!	#NULL!		#NULL!	1	2	1	2	1	2	1	2	2	2	2	2	2	2	2	2	24.892	2	3
100	1655	1	2021-11-02 09:05:31	R_3GB5TyfWRy0kQ5M	EN	1	1	2	21	3	1139	4	2	3	2	2	3	3	3	0	Kedves Nagymama, Nagypapa! Nagyon fontos, hogy az interneten tisztában legyünk a látott információk hitelességével és megbízhatóságával. Ehhez szeretnék néhány tanácsot adni Nektek! A következő stratégiákat használva meg tudjátok határozni a látott cikkek valóságtartalmát. Legyetek szkeptikus a címekkel kapcsolatban! Sokszor találkozhatunk túlzottan megdöbbentő címekkel, ha az az első gondolatoto…	#NULL!	#NULL!	#NULL!	#NULL!	#NULL!	#NULL!	#NULL!		#NULL!	1	2	2	2	2	2	2	2	1	2	2	2	1	2	1	2	164.637	3	4
100	2100	1	2021-11-02 09:07:48	R_RRk2MQMwsZ5raa5	EN	1	1	2	20	1	1203	4	2	4	2	3	2	4	3	0	Kedves Mami. Tudom, hogy rengeteg időd van, amit mi nem mindig tudunk Veled tölteni, és ezért sok időt töltesz a Facebook böngészésével, vagy, csak az interneten. Tudod Mami, nagyon sok olyat olvashatsz, amik megvezetnek, szándékosan. A világ megváltozott, egyre több csalóval találkozunk. Kérlek ne hagyd, hogy félrevezessenek, mindig legyél szkeptikus, és soha ne higgy el elsőre semmit, inkább já…	#NULL!	#NULL!	#NULL!	#NULL!	#NULL!	#NULL!	#NULL!		#NULL!	2	2	1	2	1	2	1	2	2	2	1	2	2	2	1	2	6.194	4	3
100	4799	1	2021-11-02 09:09:05	R_1Kg95seC6URn70f	EN	1	1	1	24	2	7633	4	4	1	1	1	1	1	1	0	Kedves Apa! Az internetes cikkeket mindieg feltételekkel olvasd! Figylej arra hogy ki / i a forrása, esetleg nézz uténa az oldalnak ahol olvasod hogy mik róla a vélemények.	#NULL!	#NULL!	#NULL!	#NULL!	#NULL!	#NULL!	#NULL!		#NULL!	1	2	3	3	3	2	3	3	2	2	1	2	1	2	1	2	9.721	2	3
100	1933	1	2021-11-02 09:12:46	R_YSm5zDfQNJk31Ul	EN	1	1	2	19	3	2011	4	4	5	1	1	1	1	1	1		1	#NULL!	1	1	1	#NULL!	#NULL!	Kedves Mama! Nagyon örülök, hogy te is használod már a Facebookot, de van pár dolog, amire nagyon fontos lenne odafigyelni. Van néhány olyan szabálya ennek a világnak, mint a valósnak is. Fontos, hogy a profiléped az, amiről be tudnak Téged azonosítani, ezért az lenne jó, ha ez egy rólad jól sikerült kép lenne, mindenféle matrica vagy keret nélkül, mint ahogyan örülnél ha látnának az utcán. Amit …	6	1	1	2	1	1	1	1	1	1	1	1	1	1	1	2	1	10.836	2	3
100	1983	1	2021-11-02 09:13:10	R_ZrZqtYuJJYlJr3z	EN	1	1	1	21	1	1025	5	2	2	1	1	1	1	1	0	Kedves Anya! Először is, ha egy olyan címet látsz valahol, ami hihetetlennek hangzik, az valószínűleg azért van, mert az az is. Ne hagyd, hogy egy cím megijesszen, vagy becsapjon, mindig olvass utána a dolgoknak, hogy mi áll a cím mögött, mit is akar mondani a cikk. Fontos az is, hogy győződj meg arról, hogy a cikk mait olvasol hiteles forrásból származik, és nem csak valami kitaláció, aminek aza…	#NULL!	#NULL!	#NULL!	#NULL!	#NULL!	#NULL!	#NULL!		#NULL!	1	1	1	1	1	1	1	1	2	1	1	1	3	1	1	1	11.462	2	4
100	2116	1	2021-11-02 09:16:28	R_2S7gP7UtNCnWKI1	EN	1	1	2	25	1	1081	5	4	2	3	3	3	2	3	1		1	1	#NULL!	#NULL!	#NULL!	#NULL!	#NULL!	Kedves Anya és Apa! Nagyon örülök, hogy videohíváson keresztül is tudjuk tartani a kapcsolatot, viszont sajnos néha az előfordul, hogy az internetkapcsolat elég gyenge és emiatt akadozik a hívás. Ilyenkor nem kell megijedni és összevissza nyomkodni minden gombot, hanem elegendő ha kicsit várunk, hátha jobb lesz az internetkapcsolat. Ha ez nem változik, akkor újra megpróbálhatjuk egy későbbi időpo…	7	1	1	1	1	2	1	1	1	1	1	2	1	2	1	3	1	10.258	2	3
100	2326	1	2021-11-02 09:18:21	R_1E6dFrd6qLVFEnp	EN	1	1	2	21	1	1119	4	3	4	2	4	2	3	2	1		#NULL!	#NULL!	#NULL!	#NULL!	#NULL!	1	1	Kedves Idősebb rokon! Nagyon örölök, hogy ennyire ügyesen tudod már használni a Facebook-ot, és nagyon belejöttél, de igazság szerint lenne pár olyan dolog, amin tudnánk fejleszteni. Szeretem, amikor felköszöntesz, de az izléstelen képek, amikor ilyeneket kiteszel, nem állnak hozzám túl közel. Nagyon fontos lenne, ha nem csak a működését tudnád elsajátítani a Facebook-nak, hanem végiggondolnád il…	1	1	2	1	2	2	2	2	2	2	2	3	2	1	2	1	2	8.048	2	1
100	2607	1	2021-11-02 09:24:14	R_RhmRmU4MrWutTtn	EN	1	1	2	24	3	2600	5	3	5	2	2	1	2	2	0	Kedves Nagypapa! Sajnos az internet korában szinte végtelen az információ mennyisége, a megbízhatósága viszont kérdéses sok esetben. Sokan éppen pont szándékosan próbálnak fals információkat terjeszteni, ha ez az érdekük. Először is szeretném felhívni a figyelmed, mikre kell odafigyelni amikor információt szerzel az internetről, legyen az hír, bármilyen cikk vagy más média. Legelőször is érdemes …	#NULL!	#NULL!	#NULL!	#NULL!	#NULL!	#NULL!	#NULL!		#NULL!	1	2	1	2	1	2	2	2	1	2	1	2	2	2	2	2	6.347	7	4
100	2553	1	2021-11-02 09:29:24	R_WpPHSz9JlSdrSnf	EN	1	1	2	20	1	1047	4	4	6	2	3	4	4	2	1		1	#NULL!	1	#NULL!	#NULL!	#NULL!	#NULL!	Szia Mama! Nagyon örülök, hogy használod az okostelefonodat és az ingyenes beszélgetésre alkalmas appokat, de ezeket csak akkor tudod használni, ha a telefonod kapcsolódva van egy wifi hálózathoz, tehát otthon nálad, vagy valamelyik rokonnál/barátnál ahol korábban beállították neked. Ha ezeken az alkalmazásokon próbálsz felhívni, nekem is internet közelben kell hogy legyek, különben nem fogom lát…	6	1	2	2	2	3	2	2	2	2	2	2	2	2	2	3	2	21.498	3	3
100	2581	1	2021-11-02 09:33:56	R_214H96c628HXjTA	EN	1	1	2	20	1	1151	4	3	4	2	3	2	4	3	0	Kedves Nagybácsi! Mióta ismerősök vagyunk Facebookon nagyon sokszor jön szembe velem olyan poszt, amit te osztottál meg a faladon. Nagyon örülök neki, hogy aktívan belejöttél az új korszak adta lehetőségekbe, de szeretnék egy kicsit segíteni, hogy a rólad való véleménye ne változzon meg az embereknek mikor az online térben nyilvánulsz meg. A sok híroldal ami mostanában össze-vissza posztol nagyon…	#NULL!	#NULL!	#NULL!	#NULL!	#NULL!	#NULL!	#NULL!		#NULL!	2	1	2	1	2	1	3	1	1	1	2	1	2	1	2	1	12.085	2	3
100	1405	1	2021-11-02 09:36:54	R_1ITq7P5emHnMAz0	EN	1	1	1	22	1	1157	4	2	2	1	1	1	1	1	0	Kedves Apa/Papa/Mama! Gyakran politizálunk a vasárnapi ebéd felett, ami szerintem nem probléma, jó megvitatni ezeket a dolgokat, és örülök, hogy aktívan részt vesztek, és tájékozódtok a világ ügyeiről. Viszont gyakran beleestek azokba a csapdákba, amibe mindenki más is: nem olvassátok el a cikket, csak a figyelemfelkeltő, szenzáció/felháborodás vadász szalagcímet, minden riogatást kérdés nélkül e…	#NULL!	#NULL!	#NULL!	#NULL!	#NULL!	#NULL!	#NULL!		#NULL!	1	2	1	2	2	2	1	2	1	2	1	2	2	2	3	2	13.717	2	3
100	1375	1	2021-11-02 09:39:52	R_2wBLtyTyUhC1fmV	EN	1	1	2	20	1	1192	4	5	1	3	3	3	2	2	1		#NULL!	#NULL!	#NULL!	1	#NULL!	#NULL!	#NULL!	Kedves Nagypapa! Nem szükséges minden ebédről, koncertről, színházról, utazásról posztolni a facebook-on. Igen ezt csinálja minden fiatal is kb. szerintem nekik sem kéne. Igazából nem érdekel senkit, hogy ki mit evett aznap...Ha mégis posztolni szeretnél valami legalább engem hagyj ki belőle. Ugyan ezt kérem a barátaimtól is, ez nem ellened irányul, de én nem értek egyet ezekkel a mindent megoszt…	4	1	1	2	1	2	1	1	1	1	1	1	1	3	1	2	1	9.534	3	3
100	3942	1	2021-11-02 09:55:48	R_2azqTpceIgekoZE	EN	1	1	1	19	3	2131	4	5	4	1	1	1	1	1	0	Kedves Nagymama! A digitális világ magában hordozza, hogy könnyen és gyorsan terjednek hamis információk, cikkek, hírek, és ténynek beállított kitalációk. Ez a stratégia, ennek a megelőzésére szolgál, amit hasznos lenne neked is elsajátítani a te érdekedben is. Fontos, hogy szkeptikus legyél, ha látsz bármilyen cikk címet, mert ha túlzónak tűnik, vagy hihetetlennek, akkor általában nem is igaz, v…	#NULL!	#NULL!	#NULL!	#NULL!	#NULL!	#NULL!	#NULL!		#NULL!	1	2	1	2	1	2	1	2	2	2	1	2	1	2	1	2	13.274	3	3
100	809	1	2021-11-02 09:55:51	R_3PyJna3MtuHL8lj	EN	1	1	2	20	4	93601	4	3	4	3	4	3	4	5	1		1	#NULL!	1	#NULL!	#NULL!	#NULL!	#NULL!	Kedves Nagymama! Szeretném ha nem osztanál meg minden bejegyzést az oldaladon, amiket én felrakok. Szerintem az ember azért rakja fel, hogy sokan lássák, ám lehet csak az ő ismerőseinek szeretné hivatalosan megmutatni és nem a másikénak. Ezért rossz mikor minden bejegyzést megosztasz, s nem csak az én profilomból, hanem máséból is , és ezáltal egy követhetetlen profilod lesz.	7	3	3	2	2	3	2	3	3	2	2	3	2	3	3	1	2	7.675	3	3
100	1902	1	2021-11-02 09:58:37	R_3j05XUp1eFnBhML	EN	1	1	1	2001	1	1181	4	3	3	3	2	1	2	3	0	Kedves anya! Tudom, hogy mostanában eléggé éled a social média platformok használatát és tartod a lépést a mai korral. Ezt örrömmel nézem, de azt látom, hogy nagyon sok mindent elhiszel, amit a portálokon olvasol és ezáltal nagyon könnyen befolyásolható leszel. Ezért összeszedtem neked pár kiváló stratégiát annak érdekében, hogy ezt el tudd kerülni! Ne higyj minden címnek, ami túl figyelem felkel…	#NULL!	#NULL!	#NULL!	#NULL!	#NULL!	#NULL!	#NULL!		#NULL!	2	2	4	2	1	2	2	2	1	2	3	2	1	2	1	2	3.082	5	3
100	2286	1	2021-11-02 10:00:25	R_299P1FIDUgK58dg	EN	1	1	2	40	1	1026	5	4	2	2	3	2	3	3	0	Kedves Anya Az interneten rengeteg téves és hamis információ terjed, kérlek lègy szkeptikus és ne fogadj el mindent azonnal, amit olvasol. Sok a félelemkeltő hír is, ha valami megijeszt, keress rá több forrásból is, lehet csak groteszk vicc az egész. Szívesen javaslok megbízható és hiteles oldalakat, ahonnan tájékozódni tudsz és ellenőrizni tudod azoknak a híreknek a valóságtartalmát, amiket másh…	#NULL!	#NULL!	#NULL!	#NULL!	#NULL!	#NULL!	#NULL!		#NULL!	1	1	1	1	2	1	2	1	1	1	1	1	1	1	4	1	13.439	2	3
100	2463	1	2021-11-02 10:08:17	R_Zy22QDcbLWvVBzX	EN	1	1	1	20	3	2120	4	4	2	2	4	1	4	3	0	Kedves Nagypapa! Nagyon fontos, hogy az online hírekkel nagyon vigyázni kell, hiszen ezek könnyen meg tudnak téveszteni. Olvastam néhány stratégiát, ami segíthet elkülöníteni az álhíreket a rendes hírektől. Légy szkeptikus a címekkel kapcsolatban! Amikor egy hírt olvasol és nagyon figyelemfelkeltő, megdöbbentő ez a cím, akkor érdemes odafigyelni, mivel könnyen lehet, hogy ez egy kamuhír. Sőt a le…	#NULL!	#NULL!	#NULL!	#NULL!	#NULL!	#NULL!	#NULL!		#NULL!	1	1	2	1	1	1	1	1	1	1	1	1	1	1	1	1	21.947	4	4
100	3292	1	2021-11-02 10:14:05	R_12hFTcS4AbHOuW8	EN	1	1	2	21	3	2040	4	3	1	1	2	1	1	1	0	Kedves Mama! Amikor használod a közösségi oldalakat (Facebook, Instagram) légyszi ne felejtsd el, hogy nem minden igaz, ami az interneten megjelenik, ezért elővigyázatosnak kell lenned. A cikkeknek ne csak a címét olvasd el, hanem az egész szöveget, és azt is tartsd szem előtt, hogy ki és miért írta ezt meg. Azt se felejtsd el, hogy néha csak szórakoztató célja van egy-két dolognak, nem kell mind…	#NULL!	#NULL!	#NULL!	#NULL!	#NULL!	#NULL!	#NULL!		#NULL!	1	1	1	1	2	1	1	1	1	1	1	1	2	1	2	1	9.785	4	4
100	3506	1	2021-11-02 10:19:05	R_1d6mP9Xz3wmTqBe	EN	1	1	1	22	4	8096	4	2	5	1	3	1	1	1	1		1	#NULL!	#NULL!	#NULL!	#NULL!	#NULL!	#NULL!	Ha valami személyeset szeretnénk mondani, maradjunk az üzeneteknél. A képek helyett egy "Boldog születésnapot!" is tökéletesen megteszi. Figyeljünk arra, hogy milyen hírre mivel és hogyan reagálunk. A profilképeknél is jobb stratégia, ha az egyszerűségre törekszünk. Jegyezzük meg, ha látjuk a másik felet a telefon képernyőjén, akkor nem szükséges a fülünkhöz tenni a készüléket. Ha pedig egy játék…	7	1	2	1	2	1	2	3	2	4	2	4	2	1	2	1	2	8.164	2	4
100	1669	1	2021-11-02 10:22:09	R_2bIDsOtjNZvzWH2	EN	1	1	1	21	2	2030	4	4	2	4	2	4	5	3	1		#NULL!	#NULL!	1	1	#NULL!	#NULL!	1	Kedves nagymama! Az facebookos kommentelés során figyelj a helyesírásra, mivel akármennyire sok észérvet felsorakoztatsz a politikai nézeteid mellett, ha ezt borzalmas helyesírással teszed, az emberek nem fogják komolyan venni. Ezenkívül felesleges belemenni vitákba olyan témában amiről a másik fél teljesen meggyőzhetetlen (pl. Vallás, politika). Főleg facebook kommentháború formájában nincs érte…	6	1	2	1	2	2	2	1	2	1	2	1	2	2	2	3	2	4.809	6	4
100	1329	1	2021-11-02 10:26:10	R_1nMy2u88xPbgLyH	EN	1	1	2	23	1	1036	4	3	3	1	2	2	3	3	0	Kedves Nagynénim! Szerintem még nem nagyon hallottál a különböző stratégiákról, amelyek az internetezés és az internetes hírolvasással kapcsolatosak. Nagyon fontos, hogy mindig nézd meg az adott cikk címét és szerzőjét és mindig gondolkodj el azon, hogy mennyire lehet valós személy az, aki írta, illetve milyen szándékkal írhatta... Vigyázni kell nagyon, hogy nem szabad mindent elhinni, amit olvas…	#NULL!	#NULL!	#NULL!	#NULL!	#NULL!	#NULL!	#NULL!		#NULL!	1	1	3	1	4	1	1	1	2	1	3	1	1	1	1	1	5.417	2	4
100	1106	1	2021-11-02 10:45:46	R_1gIrLzC0LOVodME	EN	1	1	1	32	4	2053	5	3	1	1	1	1	2	1	1		#NULL!	#NULL!	1	#NULL!	#NULL!	#NULL!	#NULL!	Kedves Nagymama! Nagyon örülök, hogy Te is az online világ részévé váltál. Sokkal gyakrabban, sokkal többször, sokkal aktívabban tarthatjuk a kapcsolatot egymás között, de - ahogy az élet más aspektusaiban - itt is vannak olyan "szabályok", amik segítik a gördülékeny kommunikációt, a privát szféra fenntartását. Ha bármit is közölni szeretnél velem, kérlek, azt privát üzenetben tedd - az üzenőfal …	6	1	1	1	1	1	1	1	1	1	1	1	1	2	1	1	1	7.484	2	3
100	11021	1	2021-11-02 10:50:17	R_2tsrWaNJ88vhHE8	EN	1	1	2	20	2	8000	4	3	3	1	1	2	1	1	1		#NULL!	#NULL!	#NULL!	1	#NULL!	#NULL!	#NULL!	Kedves papa! Szeretnék pár dolgot említeni számodra, mellyel talán egy kicsit megkönnyithetem az online térben való mozgásodat. Vannak bizonyos online etikett szbályok, melyeket jó, ha betart az ember. Ezeket szeretném felsorolni neked. Túlságosan személyes jellegű dolgok kiírását próbáld meg mellőzni. Lehet, hogy úgy tűnik, mintha az embereket érdekelné, hogy milyen volt xy temetése fél évvel ez…	4	2	1	1	1	1	1	1	1	1	1	2	1	1	1	1	1	8.86	2	3
100	2634	1	2021-11-02 11:06:50	R_3PXLv7vpu73hAXl	EN	1	1	2	19	3	4320	4	3	3	2	4	3	4	3	1		#NULL!	1	1	#NULL!	#NULL!	#NULL!	#NULL!	Kedves Nagyi! A közösségi oldalak használatával kapcsolatban írok neked, és ezen a téren szeretnék neked segítséget nyújtani és tanácsot adni. Ezen oldalak használatának vannak bizonyos íratlan szabályai, amelyeket jó ha betartunk, mert így mindenki nyugodtabban és gördülékenyebben használhatja ezeket az oldalakat. Azért írom le, mert ezek a szabályok lehet, hogy nem rögtön egyértelműek vagy éppe…	6	2	2	1	2	2	2	1	2	1	2	1	2	2	2	3	2	13.96	3	3
100	697	1	2021-11-02 11:17:51	R_2q1U9XksJ0H6dok	EN	1	1	1	21	1	1111	4	3	4	1	4	2	4	2	0	Kedves Anya/Apa/Nagyi/Nagypapa! Alapvetően nem azt szeretném itt felvezetni, hogy milyen pedagógiai módszert javaslok az olvasáshoz, hanem a lényeg kiszűrését. Ez azért is fontos, mert a magyar fiatalok 25%-a úgy jön ki az iskolából, hogy közben funkcionális analfabéta, tehát nem érti azt, amit olvas, és alapvető dolgokkal is problémája akad az életben (tájékozódás, számolás, stb). A lényeg kiszű…	#NULL!	#NULL!	#NULL!	#NULL!	#NULL!	#NULL!	#NULL!		#NULL!	1	4	1	1	3	3	3	2	1	1	3	3	2	3	3	2	1.057	5	2
100	2696	1	2021-11-02 11:22:18	R_11gMZ6TVvUQ3nDd	EN	1	1	1	20	2	8900	4	3	6	5	5	5	5	5	0	Kedves Apa! Mivel manapság nagyon könnyű álhírekbe futni, meg szeretnék osztani veled néhány tanácsot, hogy lehet felismerni ezeket. Először is, amikor felkapod a fejed egy meghökkentő címre, mindig gondolkodj el, hogy mennyi az esélye, hogy ez igaz. Sose a cím alapján tájékozódj, mindig olvass bele a cikkbe. Sokszor felismerhetetlenül más a cikk, mint a cím. A cím csak azért szolgál, hogy becsal…	#NULL!	#NULL!	#NULL!	#NULL!	#NULL!	#NULL!	#NULL!		#NULL!	1	1	2	1	3	1	1	1	2	1	2	1	1	1	2	1	24.399	3	4
100	2627	1	2021-11-02 11:26:30	R_1g5Wl2lmefqRPC6	EN	1	1	2	23	3	2132	5	4	5	4	3	2	3	2	1		#NULL!	#NULL!	1	#NULL!	#NULL!	#NULL!	#NULL!	kedves Nagymama! Szeretném veled megosztani mennyire is fontos az önellenőrzés internet vagy más online felületek használatakor. Sajnos nagyon sokszor láthatjuk az az önellenőrzés hihagyásának kellemetlen következményeit (személyes üzenetek megosztása, személyes képek megosztása). Mindig nagyon fontos, hogy legalább egyszer leellenőrizzük. Úgy, hogy arra kérlek, hogy mindig nézd meg mit küldesz é…	4	1	1	2	1	4	1	3	1	3	1	3	1	2	1	2	1	92.063	3	2
100	1900	1	2021-11-02 11:36:38	R_3FJAEywxx74nKO7	EN	1	1	2	19	1	1031	4	3	3	2	3	4	4	4	1		#NULL!	#NULL!	1	1	#NULL!	#NULL!	#NULL!	Kedves Marika! Nagyon örülök, hogy ismerkedsz a facebook világával, azonban ez egy bonyolult felület, aminek a kezelését időbe telik megtanulni. Sokszor előfordult már, hogy írni szerettél volna valakinek egy üzenetet, de nem személyesen küldted el, hanem kiraktad az üzenőfalára. Ezen nagyon egyszerűen lehet segíteni, hogy biztosan jó helyre küldd az üzenetet, mégpedig úgy,hogy ha üzenetet akarsz…	2	3	2	1	2	2	2	3	2	1	2	2	2	4	2	2	2	9.552	2	4
100	1306	1	2021-11-02 11:36:53	R_z8qPrSLzEGAHjJn	EN	1	1	2	20	4	4375	4	4	4	1	1	2	3	2	1		#NULL!	#NULL!	#NULL!	#NULL!	1	#NULL!	#NULL!	Megosztani az " Oszd meg vagy a családod meghal posztokat" Kedves Keresztanyu, csak annyit szeretnék mondani, hogyha látsz egy képet egy beteg kisfiúról a kórházban, vagy netán egy szűz Mária képet, nem kell megosztani azzal a szöveggel, hogy "ÁMEN". Nem lesz tőle jobb a családnak és valószínűleg nem is beteg gyerek tett ki magáról képet, hogy egy megosztással segíts rajta. Ezeket csak like/megos…	6	1	1	3	1	3	1	1	1	1	1	1	1	2	1	2	1	7.932	3	1
100	3351	1	2021-11-02 11:54:48	R_Qb9qExzrhnPRcZj	EN	1	1	2	24	1	1088	5	4	4	1	1	1	1	1	0	Kedves Papa! Nagyon okos embernek tartalak, és felnézek Rád, de azt gondolom, hogy jobban oda kéne figyelned, hogy mit veszel valóságnak, amikor TV-t nézel vagy híreket olvasol, mert sokszor az álhíreknek az a célja, hogy manipuláljanak, megfélemlítsenek vagy akár felhasználják a Te tájékozatlanságod önös célokra. Annak érdekében, hogy ez ne történhessen meg mindig figyelj a címekre. Ha egy címbe…	#NULL!	#NULL!	#NULL!	#NULL!	#NULL!	#NULL!	#NULL!		#NULL!	3	2	1	2	1	2	1	2	1	2	1	2	1	2	1	2	3.74	2	3
100	1335	1	2021-11-02 12:06:40	R_3DqHSI2QLWH7RYg	EN	1	1	2	22	3	5100	5	4	4	3	4	3	4	4	1		#NULL!	#NULL!	1	1	#NULL!	#NULL!	#NULL!	Kedves Mama! Kérlek, figyelj arra, ha a barátnődnek szeretnél üznetet küldeni, azt ne az üzenőfaladra írd! Ha nehéznek érzed, szólj és megmutatom párszor, nem fogod tudni összekeverni. Hiszen, ha az üzenőfaladra írsz, azt minden más ismerősöd is látja és előffordulhat, hogy nem publikus információkat osztasz meg.	5	2	1	2	1	1	1	2	1	1	1	1	1	1	1	3	1	7.856	2	3
100	1259	1	2021-11-02 12:14:24	R_2QQAhKYwCdXFQD4	EN	1	1	2	20	1	1181	4	4	4	1	1	1	2	4	1		1	#NULL!	#NULL!	#NULL!	#NULL!	#NULL!	#NULL!	Kedves Anyu! Mikor valakivel folytatsz egy privát beszélgetést, biztos nem jó, ha valaki ott áll melletted, és hallgatja az egészet, ami csak kettőtökre tartozik, bármikor beleszólhat ha akar. Ugyanez van az interneten is. Facebookon több 10-en, 100-an olvasgathatják a te privát beszélgetéseid, ha a faladon folytatod le ezeket. Biztos rólad is készültek meztelen kisbaba fotók. Nem hiszem, hogy jó…	7	1	1	1	1	1	1	1	1	4	1	1	1	2	1	4	1	3.673	5	3
100	14332	1	2021-11-02 12:16:25	R_2bT1fQfiKoOtmwg	EN	1	1	2	20	1	1085	4	2	2	4	2	1	1	1	0	Kedves Nagypapa! Hidd el, hogy nem kell mindent elhinni, amit a neten olvasol! Számtalan olyan megalapozatlan álhír terjed az internet világában, amiknek a kiszűrésére érdemes megtanulni egy kevés, de nagyon hasznos stratégiát. - Figyeld meg jól az adott tartalom címét! A címek önmagukban is rendkívül árulkodóak, hiszen többnyire magukban hordozzák a szöveg lényegét. - Ne parázz rá azokra a szöve…	#NULL!	#NULL!	#NULL!	#NULL!	#NULL!	#NULL!	#NULL!		#NULL!	1	2	2	2	1	2	1	2	1	2	1	2	2	2	1	2	17.245	2	3
100	2110	1	2021-11-02 12:19:40	R_1nPEZWxogQ2DyzQ	EN	1	1	2	20	2	6000	4	3	3	2	2	1	3	2	1		#NULL!	#NULL!	#NULL!	#NULL!	#NULL!	#NULL!	1	Kedves Nagynéni! Nagyon kedves vagy, hogy minden ismerősödnek a szülinapjára és névnapjára küldesz egy aranyos "képeslapot", de ez valójában a fiataloknak nem nagy öröm. Sokkal személyesebb, ha privát, messengeren felköszöntöd (szavakkal) az illetőt, így ha olyan a kapcsolat, még beszélgetés is indulhat ebből. Szerintem ez az a kedves gesztus amit, te a képekkel próbálsz kifejezni. Próbáld ki és …	4	1	1	1	1	2	1	1	1	3	1	1	1	2	1	1	1	11.517	2	2
100	1784	1	2021-11-02 12:26:56	R_3dJO5VuvltZR2xe	EN	1	1	2	20	3	2162	4	3	4	2	3	1	2	2	1		#NULL!	#NULL!	1	#NULL!	#NULL!	#NULL!	#NULL!	Kedves Mama! Nagyon szeretlek, azonban vannak dolgok az inetrnet bugyrain, legfőképp facebookon, ahol te is tevékenykedsz, amelyek nem illendőek. Pl. nem illik mindenféle politikai oldalak alá kommentelni hülyeségeket és ezeket a véleményeidet inkább tartsd meg magadnak, mert mások, akik olvassák a kommentedet, még ha nem is ismernek, kinevetnek a hátad mögött.	6	2	1	1	1	4	1	3	1	3	1	3	1	1	1	2	1	7.319	3	3
100	1685	1	2021-11-02 12:29:34	R_264GwnAIIzOMgvg	EN	1	1	1	22	2	8000	4	5	2	1	1	2	2	2	0	Kedves Akárki! Ha olyan címet látsz valahol, ami nagyot mond, akkor nézz utána, hogy biztos igaz-e. Ha egy cikk címétől megijedsz, mert olyat állít, ami ijesztő, akkor lehet, hogy nincs is mögötte semmi igazság, csak direkt meg akar ijeszteni. Érdemes megnézni, hogy a hírt amit olvasol, azt ki írta. Ha olyan, akiről még nem is hallottál előtte, akkor nézz utána, hogy kik is ők. Lehet, hogy csak m…	#NULL!	#NULL!	#NULL!	#NULL!	#NULL!	#NULL!	#NULL!		#NULL!	1	1	2	1	2	1	1	1	2	1	2	1	1	1	2	1	7.39	2	4
100	2822	1	2021-11-02 12:33:20	R_3JaPgFJZOdd5zxB	EN	1	1	2	24	4	2613	5	4	4	3	1	1	1	1	0	Kedves Nagynéni! Ebben a levélben néhány olyan dologról szeretnék neked írni, amely megkönnyítheti az interneten szerzett információk értelmezését és kezelését. Először néhány hasznos tanács: amikor olyan hírrel találkozol, aminek már a címe is hihetetlennek tűnik(akár pozitív, akár negatív irányba), feltehetőleg a hír maga is az. Ha valamiféle sokkoló információval találkozol a neten, légy gyana…	#NULL!	#NULL!	#NULL!	#NULL!	#NULL!	#NULL!	#NULL!		#NULL!	1	2	1	2	1	2	1	2	1	2	1	2	3	2	1	2	4.179	2	4
100	1819	1	2021-11-02 12:35:06	R_9HLfXGn3Zc54J5n	EN	1	1	2	20	3	2330	4	3	1	1	1	2	2	2	0	Kedves Nagyi! Mivel néha szembejön velem egy-két olyan általad megosztott tartalom, ami alapján egyes ismerőseidben esetleg rossz véleményt válthatsz ki, be szeretnék neked számolni néhány módszerről, amelyek alapján te is ki tudod szúrni az álhíreket! Először is; higgy a saját ítélőképességedben. Mindannyiunkban rejlik egy alapvető hiszékenység, viszont ha valami már a legtágabb fantáziádat sem …	#NULL!	#NULL!	#NULL!	#NULL!	#NULL!	#NULL!	#NULL!		#NULL!	2	1	2	1	1	1	2	1	1	1	1	1	1	1	3	1	4.63	2	3
100	2045	1	2021-11-02 12:39:09	R_2al72wxalmOArAA	EN	1	1	1	23	2	3300	4	4	1	2	4	3	2	3	1		1	1	#NULL!	#NULL!	#NULL!	#NULL!	#NULL!	Igen nálunk is eleg sűrűn fordul elő, hogy a jó akarásnak nyögés a vége.. édesanyám már Idősebb korosztalyba tartozik, de nem vetette el a social média örömet, ezért o is gyakran posztol recepteket, es utána a korabeli ismerőseivel, barátaival, rokonaival bele merülnek személyesebb hangvételű beszélgetésekbe is a poszt alatt. Mivel Ismerősöm az én barátaim is láttak. Ez kellemetlen volt számomra,…	7	2	1	1	1	3	1	1	1	1	1	1	1	1	1	1	1	7.854	4	4
100	2855	1	2021-11-02 12:51:36	R_6hwuR4l1ro1eOw9	EN	1	1	2	38	1	1103	5	3	3	2	2	2	2	2	0	Kedves Anya! Van pár tanácsom, amit meg kellene fogadnod az internetes hírek olvasásával kapcsolatban. Az első és legfontosabb, hogy mindig olvasd el rendesen, ami oda van írva. Ne csak a címet, ne csak úgy nagy vonalakban, hanem, mielőtt továbbítod, győződj meg róla, hogy tartalmaz-e értékes információt. A cikkek nagyon sokszor nem is arról szólnak, amit a címük tartalmaz. Mielőtt megosztod, vag…	#NULL!	#NULL!	#NULL!	#NULL!	#NULL!	#NULL!	#NULL!		#NULL!	2	1	1	1	3	1	2	1	2	1	2	1	2	1	3	1	12.969	2	3
100	2732	1	2021-11-02 12:52:42	R_2U4WWKXRM0tz4TS	EN	1	1	2	21	2	8000	4	4	1	3	5	5	2	5	0	Kedves X! Jó lenne, ha a hírek megosztása előtt utána néznél azok valóságtartalmának. Gondolkodj el azon, hogy a hír nem csak egy nagy túlzás-e, milyen hírportál hozta le a cikket, van-e bármilyen bizonyíték a hír valóságtartalmára, más médiumokban megtalálsz-e hasonló témájú híreket. Azt is jó észrevenni, ha a hír csak egy vicc, mivel a "vicchírek" manapság egyre nagyobb teret nyernek. A további…	#NULL!	#NULL!	#NULL!	#NULL!	#NULL!	#NULL!	#NULL!		#NULL!	1	1	1	2	1	1	1	1	1	1	2	1	1	1	1	1	9.565	2	3
100	5188	1	2021-11-02 12:52:52	R_1mJjXhOum8cxfbl	EN	1	1	2	21	1	1112	4	2	4	2	1	1	3	1	0	Kedves Mama! Tudom, nehéz kiigazodni abban a hatalmas információáradatban, melyet az internet nyújt számunkra, ezért szeretnék kicsit segíteni neked, hogy tudatosabban tudj böngészni a hírek között. Először is, légy mindig szkeptikus a címekkel kapcsolatban, mivel azok tartalma nagyban eltérhet a várttól, szimplán a kattintásvadászat miatt. Legyen gyanús, ha egy cím túl hangzatos. Ha egy hír megr…	#NULL!	#NULL!	#NULL!	#NULL!	#NULL!	#NULL!	#NULL!		#NULL!	1	2	1	2	1	2	1	2	1	2	1	2	2	2	2	2	16.62	2	4
100	1798	1	2021-11-02 12:55:16	R_1SPo1oYIikxAAZH	EN	1	1	1	22	1	1119	4	5	4	3	5	3	2	5	0	Kedves Apa! Sohase próbáld elhinni azt, amit olvasol és látsz. Próbáld átgondolni, többször is elolvasni, átnézni egy posztot, hírt, információs. Mindig több helyről próbáld az információkat összegyűjteni. Ha valamit hazugságnak gondolsz, akkor kérdezz meg erről egy másik embert is. Mielőtt posztolsz valamit, előtte gondolkodj egy másik ember fejével, hogy ő mit értene, mit gondolna a posztról. A…	#NULL!	#NULL!	#NULL!	#NULL!	#NULL!	#NULL!	#NULL!		#NULL!	3	1	2	1	4	1	4	1	1	1	1	1	3	1	4	1	4.838	3	4
100	1268	1	2021-11-02 13:03:47	R_3psbBheTLCmhZEu	EN	1	1	1	35	1	1203	5	2	2	1	2	1	5	4	0	Kedves Nagyi, Mivel sok időt használod a Facebook-ot, azt javaslom minden esetben bizonyosodj meg a hírek valóságtartalmáról, több forrásból is ellenőrizd mielőtt megosztasz egy hírt. Először inkább gondold át mennyi lehet a valóságalapja, milyen képeket használ fel, mennyire tűnik valóságoknak.	#NULL!	#NULL!	#NULL!	#NULL!	#NULL!	#NULL!	#NULL!		#NULL!	1	1	1	1	3	1	1	1	1	1	1	1	1	1	3	1	6.935	5	4
100	2916	1	2021-11-02 13:07:19	R_3ReY2fNWZJ3jPRf	EN	1	1	2	26	1	1111	5	3	2	2	2	2	3	2	1		1	#NULL!	#NULL!	#NULL!	#NULL!	#NULL!	#NULL!	Kedves Anya! Mielőtt megosztasz valamit az üzenőfaladon érdemes jól átgondolnod, hogy a megosztani kívánt tartalom milyen üzenetet közvetít a többi ismerősöd számára. Azzal is formálod a rólad kialakult képet az emberekben, hogy milyen posztokat osztasz meg, talán még nagyobb mértékben is, mint amikor te írsz egy posztot, mert ha valamit tovább osztasz valószínűsítik az emberek, hogy fontosnak ta…	7	2	1	2	1	2	1	2	1	1	1	1	1	2	1	3	1	11.316	2	3
100	1296	1	2021-11-02 13:16:12	R_1j9OU8UL8R09t4D	EN	1	1	1	21	2	9700	4	4	2	3	2	4	4	3	0	Kedves nagymama! Keress további cikkeket, mivel így kiszűrheted egy hír hitelességét. Nagyon sokszor álhírekkel próbálnak megfélemlíteni, de ha további cikkeket keresel könnyen meggyőződhetsz róla, hogy nem igaz a hír.	#NULL!	#NULL!	#NULL!	#NULL!	#NULL!	#NULL!	#NULL!		#NULL!	1	2	2	2	4	3	2	2	2	2	1	2	1	2	1	2	13.497	3	3
100	1497	1	2021-11-02 13:31:17	R_2cj5iWJkQ8JA3BT	EN	1	1	2	23	3	4492	4	6	4	3	2	1	3	2	1		1	#NULL!	1	1	#NULL!	#NULL!	#NULL!	Drága Anya! Nagyon jól esik, hogy gondolsz rám a közösségi médián is, és küldöd a virágos köszöntő képeket, de sokszor olyan alkalommal is elküldöd, amikor egyáltalán nem aktuális. Bőven beérem azzal is, hogy ha "csak" személyesen köszöntesz fel szülinapon/névnapon. Puszi.	7	2	1	3	1	4	1	4	1	3	1	3	1	3	1	4	1	8.918	2	2
100	5357	1	2021-11-02 13:34:27	R_ZfuKyT4pe3EJ5zH	EN	1	1	2	20	1	1162	4	2	4	1	2	1	1	1	0	Kedves Nagymama! Nagyon jó, hogy már neked is van Facebookod. Viszont láttam, hogy nagyon sokat használod, és szeretnélek figyelmeztetni. Nem szabad mindent megosztani, amit látsz. Sokszor kitalálnak történeteket, hogy sok lájkot szerezzenek. Ez olyan, mint mikor a piacon hallasz valakiről egy történetet, de aztán kiderül, hogy nem is igaz. Az is lehet, hogy meg akarják ijeszteni az embert. Amiko…	#NULL!	#NULL!	#NULL!	#NULL!	#NULL!	#NULL!	#NULL!		#NULL!	1	1	1	1	2	1	1	1	2	1	2	1	2	1	2	1	23.544	6	4
100	3923	1	2021-11-02 13:42:34	R_3ptBaX4bQHEd9Di	EN	1	1	2	19	1	1025	4	4	4	2	1	3	4	4	0	Kedves Mama! Szeretnék segíteni neked, hogy ne dőlj be az álhíreknek, amelyeket az interneten olvasol. Van 6 stratégia, amiket jó, ha észben tartasz, ezért is írom le, hogy itt vissza tudd keresni, ha esetleg elfelejtenéd. 1. szkeptikusan figyeld a címeket 2. nézz a félelemkeltő írások mögé 3. vizsgáld meg a hír forrását 4. ellenőrizd a bizonyítékokat 5. olvass más forrásokat is 6. gondolj bele, …	#NULL!	#NULL!	#NULL!	#NULL!	#NULL!	#NULL!	#NULL!		#NULL!	1	1	1	1	3	1	2	1	1	1	2	1	3	1	1	1	8.167	4	3
100	1490	1	2021-11-02 13:42:52	R_2dXXCCAgO5JmYUC	EN	1	1	2	21	2	8900	4	3	3	2	1	2	2	1	1		#NULL!	#NULL!	1	#NULL!	#NULL!	#NULL!	#NULL!	A nagymamám gyakran elhisz mindent, amit egy videóban hall az interneten. Fontos tudni, hogy az internetre bárki feltölthet videókat és azokban bármit állíthat. Az nem feltétlen közvetíti az igazságot. Meg kell válogatni a forrásokat, ahonnan tájékozódunk.	6	2	1	2	1	2	1	2	1	2	1	2	1	2	1	2	1	2.175	3	2
100	931	1	2021-11-02 13:59:08	R_23dybSxiIsnp3KS	EN	1	1	1	23	1	1144	4	4	4	2	2	2	2	2	0	Kedves Papa! Mindenképpen próbáld meg megvizsgálni a hír forrását. Egyáltalán nem mindegy, hogy hol jelenik meg az a cikk, amit éppen olvasol és ki írta azt. Próbálj meg arra koncentrálni, ha egy hírt olvasol, hogy nagyobb, általad is ismert hírforrásból származzanak. Politikai elfogultság nélkül mondok pár olyan hírportált, amit használhatsz, mert minden bizonnyal ott nem lesznek teljesen fals h…	#NULL!	#NULL!	#NULL!	#NULL!	#NULL!	#NULL!	#NULL!		#NULL!	1	2	1	2	3	2	1	2	1	2	2	2	1	2	1	2	4.38	3	4
100	1756	1	2021-11-02 14:17:09	R_3DinbDdq6W2JaYw	EN	1	1	2	21	1	1072	4	4	5	2	2	3	2	2	1		#NULL!	#NULL!	#NULL!	1	#NULL!	#NULL!	#NULL!	Kedves Papa! A leginkább fontos dolog amit ajánlanék neked az online térrel kapcsolatban, hogy nem biztos hogy az ismerőseid/barátaid azt szeretnék látni tőled folyamatosan, hogy milyenek a politikai nézeteid, és hogy néha milyen "érdekes" és szókimondó módon adod ezt mindenki tudtára. Emellett pedig, mielőtt megosztasz egy képet/videót/leírást nézz utána a hitelességének, mert sokszor beleesel a…	5	1	2	1	2	3	2	3	2	1	2	2	2	1	2	2	2	8.606	2	2
100	1867	1	2021-11-02 14:30:37	R_3il4duZmOpjXacN	EN	1	1	2	20	3	2049	4	2	3	2	5	4	3	3	1		#NULL!	#NULL!	1	1	#NULL!	#NULL!	1	Kedves Nagypapa! Nagyon örülök, hogy jelen vagy a közösségi oldalakon, de sajnos van pár hibád a használatában. Nem kell mindig minden profilképem alá kommentet írni, inkább privátban írd vagy személyesen mond. Az emoji használatban is van hova fejlődnöd, majd szívesen elmagyarázom neked mi mit jelent. Néha kapok érdekes gifeket is, azokkal is majd átnézhetjük közösen. Szeretettel Az unokád	7	1	2	2	2	3	2	3	2	3	2	2	2	2	2	3	2	1.195	4	4
100	2737	1	2021-11-02 14:30:56	R_RkQGWhaRE9BcvHX	EN	1	1	2	22	1	1119	4	2	4	2	3	2	1	1	0	Kedves Nagyi! Mint tudod nagyon sok forrásból vannak fent a neten hírek, de ezeket nem szabad minidg elhinni. De ne aggódj, mert vannak rá stratégiák, amik megkönnyítik a dolgodat. Az első amit tudnék tanácsolni, hogy ne engedélyezd minden oldalon, hogy mindenféle hírről éretsítőt küldjön, mert azok sok esetben csak álhírek, vagyis nincen valóság alapjuk. Sokszor már ezeknek a címéből is látszik,…	#NULL!	#NULL!	#NULL!	#NULL!	#NULL!	#NULL!	#NULL!		#NULL!	1	1	1	1	3	1	1	1	1	1	1	1	2	1	3	1	13.754	2	3
100	1817	1	2021-11-02 14:37:01	R_RUL0086RF4sc4nL	EN	1	1	2	19	1	1224	4	4	6	2	4	5	2	3	0	Kedves Mama! Szeretnélek emlékeztetni, hogy az internettel nagyon vigyázni kell. Tudom, hogy sokszor olvasgatsz híreket különböző oldalakon, de kérlek ne higgy el mindent, amit látsz, Nagyon sok cikknek a fele sem igaz és csak megtévesztés, ijesztgetés céljából teszi közzé az írója. Különösen igaz ez az úgynevezett "clickbait" címekre, amiket csak azért emelnek ki, hogy felhívják a figyelmet az a…	#NULL!	#NULL!	#NULL!	#NULL!	#NULL!	#NULL!	#NULL!		#NULL!	2	2	2	2	3	2	2	2	2	2	3	2	3	2	2	2	5.718	2	3
100	1520	1	2021-11-02 14:40:28	R_2vctZGuLI72TXUa	EN	1	1	2	22	3	1118	4	4	5	1	1	2	2	1	1		#NULL!	#NULL!	#NULL!	#NULL!	#NULL!	#NULL!	1	Kedves Papa! Tudom, hogy nagyon szeretsz játszani a telefonodon és dühítő ha elfogynak az életeid, de kérlek ne küldj meghívót a Facebookos ismerőseidnek, mert ez zavaró lehet nekik, idegesítheti őket. Ha elfogynak az életeid, akkor várd ki azt az adott időt, amíg újra töltődnek. Addig olvass egy jó könyvet vagy fejtsd meg a keresztrejtvényedet! Másik megoldás pedig lehet az is, hogy letöltesz eg…	6	1	2	2	2	1	2	1	2	2	2	2	2	3	2	2	2	9.105	3	4
100	12687	1	2021-11-02 14:49:46	R_28S3OpwiAA1vJao	EN	1	1	2	20	2	2800	4	2	4	4	3	4	4	4	1		1	1	1	#NULL!	#NULL!	#NULL!	#NULL!	Kedves Anya és Apa! Semmi probléma nincsen a szimpla, egyszerű válaszokkal. Mégis jól esne, ha valamivel többet reagálnátok az üzeneteimre egy szimpla "Ok." vagy like jel helyett. Olyan érzés, mintha egyáltalán nem érdekelne, amit írok és így elveszi a kapcsolatteremtéshez való kedvet.	6	1	1	1	1	2	1	3	1	1	1	1	1	1	1	1	1	560.957	2	3
100	4827	1	2021-11-02 15:12:50	R_1jB4rU1xqPT0hKK	EN	1	1	1	24	1	1118	5	5	2	3	4	1	4	1	0	Kedves Nagypapa! Amikor híreket olvasol az interneten, nagyon fontos odafigyelned néhány alapvető dologra: először is, ha meglátsz egy címet, mindig gondold át, mennyire hangzik igaznak. Ha nem, akkor mindenképpen gyanakodj, hogy kamuhír lehet. A félelelmkeltő információkkal is hasonlóan járj el. Nagyon fontos, hogy mindig nézd meg, mi a hír forrása, és ellenőrizd a bizonyítékokat azzal is, hogy …	#NULL!	#NULL!	#NULL!	#NULL!	#NULL!	#NULL!	#NULL!		#NULL!	1	2	2	2	1	2	1	2	1	2	1	2	2	2	3	3	40.331	2	4
100	2320	1	2021-11-02 15:22:36	R_Xhdg51E003Mv0w9	EN	1	1	2	21	1	1114	5	5	5	4	4	4	4	4	0	Kedves Anya! A Facebookon olvasott szalagcímekkel érdemesebb szkeptikusnak lenni és minden állítást átgondolni, hogy igaz lehet-e, van-e értelme, lehetséges-e amit állítanak. Ha pedig végül arra jutunk, hogy akár igaz is lehet a hír érdemes utána olvasni más portálokon is, hogy megerősíítést kapjunk. Ha híreket olvasol a Facebookon, akkor már a lájkok és kommentek is magáért beszélnek. Ahol kevés…	#NULL!	#NULL!	#NULL!	#NULL!	#NULL!	#NULL!	#NULL!		#NULL!	1	1	2	1	2	1	3	1	3	1	3	1	2	1	3	1	8.2	2	3
100	2467	1	2021-11-02 15:25:06	R_2bUXtvQHCtqHUAZ	EN	1	1	2	22	1	1144	4	4	5	4	3	4	2	3	0	Kedves Anya! Nem kell mindent elhinni, amit az interneten olvasol, megosztani meg főleg nem. A facebookot már csak az idősebb generáció használja eleve, de még így is, hogy az én korosztályom (22) már csak nézi, de nem oszt meg semmit is nagyon gáz számomra minden amit megosztasz, kommentelsz. Amikor valaki valamihez nem ért, nem tud érdemlegesen hozzászólni, jobb inkább csendben maradni, mind a …	#NULL!	#NULL!	#NULL!	#NULL!	#NULL!	#NULL!	#NULL!		#NULL!	3	1	1	1	4	1	3	1	1	1	1	1	1	1	1	1	1.042	4	3
100	1156	1	2021-11-02 15:34:38	R_3Rr98vmslyqAuGM	EN	1	1	2	19	3	2112	4	4	4	3	3	4	4	2	1		1	#NULL!	1	#NULL!	#NULL!	#NULL!	#NULL!	Kedves Nagymama! Nagyon örülök, hogy mindig gondolsz rám a szülinapomon és a névnapomon, viszont annak örülnék a legjobban, ha egyszer meg tudnálak tanítani arra, hogyan is kell használni a Facebook-ot és az emojikat. Hidd el, nem bonyolult, jó közös program lenne és még akár a Papát is meg lehetne tanítani.	6	3	1	3	1	3	1	2	1	2	1	2	1	2	1	2	1	5.649	3	4
100	1345	1	2021-11-02 15:37:07	R_URyeM4SiXoZjq4p	EN	1	1	2	21	3	2310	4	4	4	2	2	2	3	1	0	Kedves Anya! A Facebookon elég sok olyan cikk van, aminél látom, hogy kommentelsz. Viszont ezek a cikkek nem mindig hiteles forrásokból erednek. Kicsit meg kell kérdőjelezni néha a címek bizonyosságát, hogy valóban igaz lehet-e az, amit írtak benne. Sok a hatásvadász cikk, és sajnos, sokan be is dőlnek nekik. Ha olvasol valamit, akkor mindenképp nézz utána más hírportálokon is, hogy ott is írnak-…	#NULL!	#NULL!	#NULL!	#NULL!	#NULL!	#NULL!	#NULL!		#NULL!	2	1	1	1	2	1	3	1	3	1	3	1	2	1	1	1	6.37	2	3
100	1782	1	2021-11-02 15:37:40	R_3QRuH18CQuGsvTa	EN	1	1	1	21	1	1138	4	3	5	1	1	1	2	2	0	Kedves Èdesapàm! Kèrlek lègy szkeptikusabb a címekkel kapcsolatban, amelyeket a szociàlis mèdiàban (avagy interneten) olvasol, hiszen sok àlhír kering csupàn megtèvesztèsnek. Emellett ne dôlj be a fèlelemkeltô informàcióknak, többsège azèrt van csupàn, hogy megijesszen ès pènzt csaljon ki belôled! Ha pedig posztolàsra adod a fejed, csak olyat ossz meg, ami biztosan igaz, nèzz utàna a forràsnak mi…	#NULL!	#NULL!	#NULL!	#NULL!	#NULL!	#NULL!	#NULL!		#NULL!	1	2	1	2	3	2	1	2	1	2	2	2	3	2	1	2	11.717	3	3
100	1880	1	2021-11-02 15:40:59	R_xhoiP4J37bQ0JDH	EN	1	1	2	20	3	6100	4	3	3	1	1	1	1	1	0	Kedves Apa! Amikor híreket olvasol kérlek mindig nézz a dolgok mögé. Nagyon sok személynek célja becsapni a többi embert és pontosan ezért fontos, hogy kicsit mindig kételkedj, amikor olvasol egy érdekes címet, ne parázz rá az ijesztőnek tűnő sorokra, nézd meg milyen forrásokat és bizonyítékokat használt a hír szerzője, olvass jobban után vagy egyszerűen csak kérdezd meg magadtól, hogy nem vicc-e…	#NULL!	#NULL!	#NULL!	#NULL!	#NULL!	#NULL!	#NULL!		#NULL!	1	2	1	2	3	2	3	2	1	2	1	2	2	2	1	2	19.401	2	4
100	21064	1	2021-11-02 15:43:29	R_3sowrpdofjN0AfK	EN	1	1	1	21	1	1174	4	2	4	5	5	5	5	5	1		1	#NULL!	#NULL!	#NULL!	#NULL!	#NULL!	#NULL!	Kedves Nagymama és Nagyapa! Kérlek ne lájkoljátok a fideszes posztokat, valamint ne kommenteljétek alájuk, hogy szeretünk vezérünk, mert ez nagyon gáz. Továbbá nagyon le kellene jönni a facebookról, mert nem arra találták ki, amire ti használjátok. :( Üdv, Szerető unokátok	7	2	2	1	2	1	2	1	2	1	2	1	2	4	4	4	4	6.389	3	4
100	1874	1	2021-11-02 16:09:20	R_2Xj0C2npzcdCZnj	EN	1	1	2	21	2	5600	4	6	5	1	1	1	1	1	0	Kedves mama! Kérlek ne higgy el mindent, amit online látsz. Tudod, posztolni bárki tud, én is, te is, a szomszéd is, bárki akinek telefon kerül a kezébe. Ígyhát amit online látunk, azt bárki írhatta, egy olyan ember is, akire egyébként nem néznél fel. Viszont szólásszabadság van, a hülyeséget is csakúgy lehet terjeszteni, mint az igazságot. Amit a Facebookon látsz, az nem szentírás. Tudod, nem sz…	#NULL!	#NULL!	#NULL!	#NULL!	#NULL!	#NULL!	#NULL!		#NULL!	1	2	3	2	1	2	1	2	1	2	1	2	1	2	2	2	4.502	4	4
100	2062	1	2021-11-02 16:15:09	R_09g3AELVrwrQboB	EN	1	1	2	22	3	94501	4	4	3	2	5	4	3	4	1		1	#NULL!	#NULL!	#NULL!	#NULL!	#NULL!	#NULL!	Kedves Nagyi! Az online lét nehéznek tűnhet egy olyan generáció számára, aki nem ebben nőtt fel, ezért szeretnék segíteni abban, hogy milyen stratégiákat érdemes használni. Elsősorban túl intim információk megosztását kerüld el, nem szívesen olvassa egy kívülálló egyén, hogy alakult egy ebéd és azutáni helyzet. Ha köszöntőt küldesz kedves gyermekednek, unokádnak, akkor légy figyelmes és elég egy …	5	3	3	3	3	2	2	3	3	2	2	4	3	1	2	1	2	5.567	5	2
100	3851	1	2021-11-02 16:23:01	R_242yPMO1DyF8aed	EN	1	1	1	20	1	1092	4	3	3	1	2	2	2	3	0	Kedves Apa! Ahhoz, hogy úgy tudj tájékozódni az interneten, hogy az hozzásegítsen téged ahhoz a széleskörű tudáshoz, amit te szeretnél elsajátítani, és a legőszintébben jó célra fordítani, sajnos ismerni kell azt is, hogy miképpen tudnak olykor téged is csapdába csalni. Az információk, amikkel a Facebookot görgetve találkozol, nem mindig tükrözik sajnos a valóságot. Értsd meg, hogy a Facebook nem…	#NULL!	#NULL!	#NULL!	#NULL!	#NULL!	#NULL!	#NULL!		#NULL!	1	1	1	1	1	1	1	1	1	1	1	1	3	1	2	1	18.085	2	4
100	1859	1	2021-11-02 16:30:55	R_2OI8NNc8FPbrjD7	EN	1	1	2	21	1	1064	4	2	4	3	2	2	1	2	1		#NULL!	#NULL!	1	#NULL!	#NULL!	#NULL!	1	Szerintem ez egyáltalán nem ciki, viszont viccesnek oké néha vicces. Ettől függetlenül ez nem lesz ciki. Ők az a generáció, akik a giccses dolgokat szeretik, szeretnek fényképezkedni, hát tegyék azt! Nem hallják a videochaten a rokonaikat? Hát had rakják a fülükhöz azt a nyomorék telefont...minthogy nem értem, hogy ez miért lenne ciki, miért akarnánk ez ellen tenni bármit is? Ez nem egy probléma,…	6	2	2	2	2	3	2	3	2	1	2	4	2	3	2	2	2	17.903	3	4
100	4588	1	2021-11-02 16:59:14	R_2v16juxfbCxge5o	EN	1	1	1	19	4	2823	4	3	1	4	2	5	1	1	0	Kedves Nagymama és Nagypapa! A mai világban egyre megkerülhetetlenebb az elektronikus eszközök és velük együtt az internet használata. Ez azonban egyre több vesszélyel jár, olyanokkal is, amelyekre korábban nem kellett figyelni. Gyakran előfordulhat, hogy bizonyos emberek az egyszerű embert hamis, kirívóan figyelemfelkeltő cikkekkel próbálják meg átverni, hogy nézettséget szerezzenek maguknak. Má…	#NULL!	#NULL!	#NULL!	#NULL!	#NULL!	#NULL!	#NULL!		#NULL!	1	1	1	2	4	1	4	1	2	1	3	1	3	1	4	1	3.213	3	3
100	1249	1	2021-11-02 23:55:51	R_3EtlzynjsCHM9gu	EN	1	1	2	22	1	1106	4	4	5	2	3	2	4	2	0	Kedves Anya! A hírolvasás és informálódás a social median keresztül egy fantasztikus dolog viszont ennek a helyes használata végtelenül fontos. Kérlek, amikor látsz egy cikket, amit elolvasnál és talán meg is osztanád, tájékozódj, vizsgáld meg alaposan. Elsőkörben már a cikk címe rengeteget elárulhat annak valóság alapjáról. Ha egy cím hihetetlen, megdöbbentőnek tűnik, akkor az is. Légy ezekkel s…	#NULL!	#NULL!	#NULL!	#NULL!	#NULL!	#NULL!	#NULL!		#NULL!	1	1	1	1	1	1	1	1	3	1	3	1	1	1	3	1	8.601	6	1
100	2156	1	2021-11-03 01:23:06	R_XsTsoAu9jbUVj6p	EN	1	1	2	20	2	8900	4	3	5	2	4	4	3	4	0	Kedves Apa! Ne dőlj be mindennek, amit az interneten olvasol , az nem Szentírás! Rengeteg stratégia van arra, hogy meg tud különböztetni az álhírt a valóstól, hogy ne kelljen a szobából kirohannod zaklatott állapotban, valami hatásvadász álhír olvasása után. Na és, hogy hogyan is tudod kiszűrni ezeket a híreket? Olvasd el a címet! Mennyire érzed hatásvadásznak, állj hozzá szkeptikusan, hiszen ren…	#NULL!	#NULL!	#NULL!	#NULL!	#NULL!	#NULL!	#NULL!		#NULL!	2	1	1	1	3	1	2	1	2	1	3	1	2	1	2	1	9.678	4	3
100	1776	1	2021-11-03 02:01:08	R_1ImAtSTo3nEsN28	EN	1	1	1	25	3	2234	5	5	2	2	2	2	3	3	0	Keves Dédapa! Tudod, amikor cikket olvasol, mindig a cím értelmezésével kezdünk. Biztos kíváncsiak vagyunk egy olyan cikkre, ami az évben negyedszerre jósolja meg a világvégét? Ha úgy gondolod, hogy elolvasod a cikket a szalagcím után, akkor ha arra mennek rá az írok, hogy te rettegj és félj, akkor jobb kicsit távolról szemlélni a leírt esetet. Ha már távolról szemléled, akkor fontos,hogy más hír…	#NULL!	#NULL!	#NULL!	#NULL!	#NULL!	#NULL!	#NULL!		#NULL!	1	1	1	1	1	1	1	1	1	1	1	1	2	1	2	1	5.782	2	4
100	2299	1	2021-11-03 02:03:14	R_1lhtJxGwwCewibx	EN	1	1	1	22	1	1223	5	3	1	2	2	1	2	3	0	Kedves Nagypapa! Ebben az egyre gyorsabban változó világban nagyon fontosnak tartom, hogy óvatosságra intselek Téged! Manapság egyre nagyobb teret hódítanak meg a technológia vívmányai. Ez pedig sok veszéllyel jár, amikre talán nem is gondolnál. Sokaknak nem egyértelmű, de a szomorú valóság az, hogy nem minden igaz, amit az interneten olvas az ember. Szeretnélek megkérni arra, hogy ha valamit lát…	#NULL!	#NULL!	#NULL!	#NULL!	#NULL!	#NULL!	#NULL!		#NULL!	1	1	1	1	4	1	3	1	1	1	1	1	4	1	4	1	5.984	2	3
100	3640	1	2021-11-03 02:44:53	R_2pY4FYtgaKR9tZw	EN	1	1	2	25	3	2490	4	2	5	1	1	3	2	2	1		1	#NULL!	#NULL!	#NULL!	#NULL!	#NULL!	1	Kedves Anya! Nem egyszerű az online térben eligazodni az íratlan szabályok között. Sokszor még nekem is nehezemre esik. Ebben a levélben néhány ilyen szabályt szeretnék neked bemutatni és megmagyarázni, hogy hogyan működnek. Tudod, a Facebook-on sokszor bele lehet futni olyan kiírásokba, amik az emberek jelenlegi gondolataival, életével foglalkoznak. Ezekhez a kiírásokhoz (vagy képekhez) pedig so…	6	1	1	2	1	3	1	2	1	2	1	2	1	2	1	3	1	13.583	3	2
100	903	1	2021-11-03 02:48:13	R_2zkG4wObmswuVmx	EN	1	1	2	22	2	3525	4	2	4	3	5	3	4	4	1		#NULL!	#NULL!	#NULL!	#NULL!	#NULL!	#NULL!	1	Kedves Mónika! Úgy érzem, hogy a kisgyerekeidet túl sokszor posztolod ki a Facebook-rs és ha felnőnek látni fogják, bánni fogják. Szerintem jó lenne megtalálni a középutat, és nem mindent megosztani róluk. Kisgyerek koruk óta tudom mi történik velük, mi volt rajtuk farsangkkor, karácsonykor, milyen tojást festettek húsvétkor. Kicsit soknak érzem, ők se lesznek ezzel megelégedve ha felnőnek. Kérle…	4	1	2	1	1	2	1	1	1	1	1	1	1	1	1	1	1	2.801	4	3
100	1948	1	2021-11-03 03:02:17	R_3lJM6QFkNZ4V1GZ	EN	1	1	2	20	1	1158	4	2	5	1	1	2	2	2	0	Kedves Anya és Apa! Azért írok nektek, mivel úgy látom elkell egy kis segítség nektek az online világban, tudom, hogy próbáljátok tartani a lépést a fejlődő technikákkal, de mégis néha hibáztok, és nem akarok, hogy lejárassátok magatokat az ismerősi körötökben. Mindig legyetek szkeptikusak, egy címmel kapcsolatban, általában nagyon félrevezteő és figyelemfelhívó címeket adnak a cikkeknek, hogy ez…	#NULL!	#NULL!	#NULL!	#NULL!	#NULL!	#NULL!	#NULL!		#NULL!	2	1	3	1	3	1	3	1	2	1	2	1	3	1	2	1	6.602	2	3
100	1852	1	2021-11-03 03:22:32	R_3qecEjPjxFaD1ys	EN	1	1	2	20	4	2347	4	3	3	2	2	1	1	1	0	Kedves Anya! Segíteni szeretnék neked abban, hogy hogyan olvass, és hogyan kezelj híreket, főként olyanokat, amelyeket az online térben olvasol. Az első és legfontosabb, hogy minden hírt szkeptikusan kezelj, gondold át, hogy mennyire találod hihetőnek, vagy éppen mennyire tűnik a cikk szenzációhajhász félrevezetésnek. Gyakran már a címből is rá lehet jönni, hogy az adott hír mennyire hiteles. A f…	#NULL!	#NULL!	#NULL!	#NULL!	#NULL!	#NULL!	#NULL!		#NULL!	1	1	1	1	2	1	1	1	1	1	2	1	1	1	1	1	13.488	5	2
100	2079	1	2021-11-03 03:24:12	R_1JUTHkT625XdAwd	EN	1	1	2	19	1	1047	4	3	4	2	2	1	2	2	1		#NULL!	#NULL!	1	#NULL!	#NULL!	#NULL!	1	Kedves Nagyi! Habár nagyon szeretek veled videóhívásban beszélni, néha nem hallom amit mondasz, mert lenémítod a mikrofont. Nem nagyi, a mikrofon nem kapcsol ki magától. Azért lenne hasznos megtanulni, hogy hol kell visszakapcsolni a mikrofont, mert az unokatesóm nincs mindig otthon, hogy segíteni tudjon.	7	1	2	2	2	1	2	2	2	1	2	1	2	1	1	3	2	6.253	6	4
100	1093	1	2021-11-03 03:43:07	R_0P3rpK4bwYCKe1b	EN	1	1	1	24	2	7400	5	2	1	3	1	2	3	4	0	Kedves Apa! Ne felejtsd el, hogy a figyelemfelkeltő információk sokszor csupán azért vannak elénk tolva, hogy minél erősebb érzelmeket váltsanak ki belőlünk! Ne engedd, hogy ezek az információk befolyásolják az érzelmi biztonságodat, és felkavarjanak. Pont az a céljuk, hogy reagálj rá! Próbáld meg ignorálni!	#NULL!	#NULL!	#NULL!	#NULL!	#NULL!	#NULL!	#NULL!		#NULL!	1	1	1	1	1	1	1	1	2	1	2	1	1	1	1	1	4.771	4	3
100	728	1	2021-11-03 03:50:20	R_PGkKii1NXDKFfOx	EN	1	1	2	25	1	1094	5	3	3	3	3	3	3	3	1		#NULL!	#NULL!	#NULL!	#NULL!	#NULL!	#NULL!	1	Szeretek a telefonomon írni, például amikor hazafelé utazom, sokat írok a vonaton. Azt hiszem, sok felnőtt van, aki hozzám hasonlóan rájött, milyen jó dolog telefonon írni. Nagyon hasznos. Néha megpróbálom finoman tájékoztatni az idősebb rokonaimat erről.	6	2	2	1	2	2	2	3	3	3	2	4	3	1	1	3	3	2.042	2	3
100	1667	1	2021-11-03 04:08:51	R_xaT6Uqc4uSdmPnP	EN	1	1	1	20	1	1131	4	2	4	2	4	2	4	5	0	Kedves Apa! Kérlek ne politizálj a Facebookon. A kommentek között nem érdemes reagálni, mert az ember csak felidegesíti rajta magát. Nagyon sokan nagyon sok mindent leírnak, mert nem kell fizikailag szemben állni a másikkal. A másik tanácsom meg, hogy ne ossz meg trágár vicceket. Légy kérlek figyelemmel arra, hogy ezeket a posztokat sokan látják, nem csak a szűk baráti köröd.	#NULL!	#NULL!	#NULL!	#NULL!	#NULL!	#NULL!	#NULL!		#NULL!	1	1	1	1	3	1	1	1	1	1	1	1	2	1	3	1	14.361	2	3
100	1782	1	2021-11-03 04:21:52	R_9uWtr5u90kogyNb	EN	1	1	2	21	1	1134	4	2	3	1	2	3	2	2	0	Kedves Mama! Azért írok Neked, hogy segítsek a social media világában eligazodni, kiszűrni a téves információkat. Először is, ne higgy el mindent, amit egy online felületen látsz, vagy olvasol. Ha találsz egy hírt, annak több forrásból nézz utánna, esetleg vizsgáld meg a tartalmát olyan szempontból, ami felhívná a figyelmed a nem valós információkra. Akár kérdezz meg engem is, és segítek. Ne ossz…	#NULL!	#NULL!	#NULL!	#NULL!	#NULL!	#NULL!	#NULL!		#NULL!	2	2	1	2	3	2	3	2	2	2	2	2	1	2	1	2	11.46	3	3
100	2009	1	2021-11-03 04:35:54	R_24eGmwbqZxnSpyC	EN	1	1	2	21	2	8200	4	2	4	3	3	4	2	3	0	Kedves Apa! A hírolvasással kapcsolatban szeretnék neked tanácsot adni. Alapvetően tudom, hogy igyekszel megbízható forrásokból tájékozódni, néha mégis kicsit elragad a hír élvezeti értéke, és nem a valós értékére koncentrálsz. Szóval itt van néhány stratégia, amit alkalmazhatsz, hogy kiderítsd, valóban valódi hír-e, amit olvasol. Figyelj a címre, a legtöbb csak azért olyan megdöbbentő, mert csak…	#NULL!	#NULL!	#NULL!	#NULL!	#NULL!	#NULL!	#NULL!		#NULL!	2	1	2	1	1	1	1	1	1	1	1	1	2	1	2	1	9.704	2	2
100	1635	1	2021-11-03 04:51:02	R_24IxXMRmsUdkoA4	EN	1	1	1	19	3	2315	4	2	4	3	4	3	2	4	1		1	#NULL!	1	#NULL!	#NULL!	#NULL!	#NULL!	Kedves Nagyi! Régi képek feltöltése a Facebookra. Biztos vagyok benne, hogy Gizi és Marika néni nagyon aranyosnak találja a kiválóan megszerkesztett, csillámos kompozícióval ellátott montázst, ami 8 évvel ezelőtt kompromittáló képekből készült, azonban számomra végtelenül kellemetlen, ugyanis az én ismerőseim is látják, mivel én is meg vagyok jelölve a bejegyzésben. Tetézi a bajt, hogy ez a bejeg…	5	1	1	1	1	4	1	3	1	2	1	1	1	2	1	1	1	10.331	2	2
100	3499	1	2021-11-03 05:29:40	R_1Qbm39pgYCzDhnB	EN	1	1	1	24	1	1132	4	4	5	1	1	1	1	1	0	Kedves Anya! Az online hírforrások közegében nem egyszerű tájékozódni; fontos, hogy minden esetben kellő szkepticizmussal fogadjuk az elénk kerülő tartalmakat, szalagcímeket. A médiumok egyik kiemelt célja a haszonszerzés, gazdasági kényszerük, hogy clickbait címekkel jussanak anyagi forrásokhoz. Minél hatásvadászabb egy cím, annál több a kattintás és megosztás vagy komment, annál több hasznot ho…	#NULL!	#NULL!	#NULL!	#NULL!	#NULL!	#NULL!	#NULL!		#NULL!	1	2	1	2	1	2	1	2	1	2	1	2	2	2	1	2	15.509	2	3
100	1587	1	2021-11-03 05:58:14	R_pi7J0DOxrb4KNsR	EN	1	1	2	20	1	1119	4	2	4	2	2	3	3	2	1		1	1	#NULL!	#NULL!	#NULL!	#NULL!	#NULL!	Kedves Anya és Apa! A mai modern világban már elengedhetetlen, hogy az ember okostelefont használjon és különböző felületeken online kommunikáljon másokkal. Azt azonban senki nem említi az idősebb generációknak, hogy ezeket a platformokat hogyan kell használni, mik az íratlan szabályok. Ebben szeretnék most nektek segíteni. Ha facebookon, egy hirdetésben olvastok egy hírt, az nem biztos, hogy tel…	7	2	2	2	2	3	2	2	2	1	2	1	2	2	2	2	2	8.824	2	3
100	2184	1	2021-11-03 06:51:04	R_2CcVZUGmIl6SR64	EN	1	1	2	20	1	1025	4	3	1	1	2	1	1	2	0	Kedves Nagypapa! Több stratégia is létezik az álhírek észrevételére. Légy szkeptikus a címekkel kapcsolatban: ha a címben szereplő megdöbbentő állítások hihetetlennek hangzanak, akkor valószínűleg azok is. Nézz a félelemkeltő információk mögé: ha olyat olvasol, ami felmérgesít vagy félelmet kelt, tedd fel. Vizsgáld meg a hír forrását: győződj meg arról, hogy a történetet olyan forrás adta ki, ami…	#NULL!	#NULL!	#NULL!	#NULL!	#NULL!	#NULL!	#NULL!		#NULL!	1	1	1	1	1	1	1	1	1	1	1	1	2	1	2	1	23.967	2	3
100	2703	1	2021-11-03 06:54:16	R_p6ru2ZjXMVhOe1r	EN	1	1	2	22	1	1119	4	4	1	1	2	2	4	2	0	Kedves Anya és Apa! Szeretném ha biztonságosabban neteznétek, jobban odafigyelnétek bizonyos dolgokra. Érdemes lehet figyelnetek arra, hogy a különböző cikkek címei megtévesztőek lehetnek, maradjatok mindig szkeptikusak ezekkel kapcsolatban. Arról is fontos beszélni, hogy sok megfélemlítő poszt is kering a neten, amiknek a célja valóban az, hogy bizonyos olvasókat megfélemlítsenek, negatív érzelm…	#NULL!	#NULL!	#NULL!	#NULL!	#NULL!	#NULL!	#NULL!		#NULL!	1	1	1	1	1	1	1	1	1	1	1	1	1	1	1	1	12.79	2	3
100	1285	1	2021-11-03 07:12:57	R_3PSus6vDKDzIJwx	EN	1	1	1	21	3	2700	4	3	5	2	2	2	3	2	0	Kedves Nagymamám és Édesanyám. Próbáljatok meg több TV csatornát is megnézni, mert ha egy hírforrásból táplálkoztok, az nem mindig jó. Próbáljatok az interneten is utánanézni a dolgoknak illetve akár külföldi lapokban is megéri olvasni magyarországról.	#NULL!	#NULL!	#NULL!	#NULL!	#NULL!	#NULL!	#NULL!		#NULL!	1	1	2	2	3	3	1	1	1	1	2	1	4	1	3	1	7.976	2	4
100	2990	1	2021-11-03 08:16:46	R_25MIlgevhC1Rb9D	EN	1	1	2	2000	3	4485	4	3	3	3	4	3	3	3	1		#NULL!	1	1	#NULL!	#NULL!	#NULL!	#NULL!	Kedves Apa! Tudom, hogy csak az udvariasság miatt teszed...de nem muszáj minden ismerősödet felköszönteni születésnapja vagy névnapja alkalmából úgy, hogy közbe diktálsz a telefonnak és azt az egész utca hallja. Viszont örülök, hogy legalább mielőtt kiposztolod az oldalukra, megkérdezel előtte, hogy: "Ez így jó lesz? És a kis arcocskák is? A pezsgős pohár maradhat? Hol találom a tortát?" Szerinte…	7	2	1	3	2	2	2	2	2	2	1	2	1	2	1	1	1	7.129	2	3
100	32385	1	2021-11-03 09:19:42	R_7Q9Aw4iOQs2vdaF	EN	1	1	2	22	1	1146	4	3	4	4	5	2	1	3	1		1	#NULL!	#NULL!	#NULL!	#NULL!	#NULL!	#NULL!	Kedves Anya, Nagyon orulok neki, hogy az evek soran hallgattal ram es az ocsemre. 4-5 evvel ezelott borzalmasan hasznaltad az emojikat az uzeneteidben, ne adj isten neha kommentben is. De buszke vagyok rad, hogy az evek soran megtanultad hasznalni, most mar talan egy hiba van az emoji hasznalatodban: 🥲. Ez az emoji nem valoban sir, hanem kinjaban. Puszi	7	1	2	1	2	2	2	1	2	1	2	1	2	2	2	2	2	5.413	3	2
100	3146	1	2021-11-03 09:21:02	R_RFyhRxbM2iUYgdH	EN	1	1	2	21	1	1201	4	5	1	4	5	4	3	3	1		1	#NULL!	#NULL!	#NULL!	1	#NULL!	#NULL!	Kedves Nagynéni! - személyes dolgokat kiírni publikusan Hogy vagy? Látom, hogy mostanában nagyon sokat törekedsz arra, hogy az általad kiírt gondolatokkal még színesebbé tedd a profilodat! Nem kötelező mindent nyilvánosan megosztanod mindenkivel! Arra szeretnélek megkérni téged, hogy légyszíves ne jelölj meg se engem, sem pedig más személyeket is a bejegyzéseidben a beleegyezésük nélkül! Sajnos m…	7	4	2	2	2	2	2	3	2	4	2	4	2	2	2	3	2	9.33	2	2
100	2125	1	2021-11-03 09:22:18	R_3PTe0LI1EY9oPZQ	EN	1	1	2	22	3	2314	4	4	4	1	1	1	2	1	0	Kedves Anya/Apa/Nagyi! Nagyon örülök, hogy Ti is használjátok az online teret, így sokkal könnyebben és gyorsan tudunk kommunikálni, sőt, még képeket is megoszthatunk egymással! Azonban kérlek, figyeljetek oda pár dologra, mert amilyen jó az internet, olyan veszélyes is. 1, Ne higgyetek el mindent, amit az interneten olvastok. Ezeket a híreket, posztokat bárki megírhatja, nem csak szakemberek. Ak…	#NULL!	#NULL!	#NULL!	#NULL!	#NULL!	#NULL!	#NULL!		#NULL!	1	1	1	1	1	1	1	1	1	1	1	1	1	1	1	1	8.574	3	2
100	3768	1	2021-11-03 09:25:16	R_3EtWSH0lunmf60j	EN	1	1	2	19	1	1161	4	3	2	2	1	1	3	1	0	Kedves Rokon! Amikor online, illetve a közösségi médiában látsz híreket, nagyon fontos, hogy több szempontból is szkeptikusan kezeld őket. Sokszor már a címek is valótlanok, mert minél hihetetlenebbek, annál többen kattintanak a hírre. Ha esetleg fenyegető tartalmú szövegekkel találkozol, mindig gondold végig, hogy valós lehet-e a szöveg tartalma, mivel sokszor egy valótlan fenyegetéssel próbálna…	#NULL!	#NULL!	#NULL!	#NULL!	#NULL!	#NULL!	#NULL!		#NULL!	1	2	1	2	2	2	1	2	2	2	2	2	2	2	3	2	19.84	2	4
100	90569	1	2021-11-03 09:54:51	R_3fZF7SlRUzuQXbA	EN	1	1	2	19	1	1088	4	5	6	2	1	1	2	2	0	Kedves Nagynéni! Azt tanácsolom neked, hogy légy szkeptikus a címekkel kapcsolatban - hiszen nem minden az, aminek látszik. Olyan ez, mintha egy könyvet a borítójáról ítélnél meg. Gondolj bele, manapság bárki hozzáférhet az internethez, és bármilyen hírt kiírhat, anélkül, hogy azt bárki felülvizsgálná. Ellenőrizd a hír szövegét, a szerzőt, a forrásokat - akár már az is árulkodó lehet, ha sok hely…	#NULL!	#NULL!	#NULL!	#NULL!	#NULL!	#NULL!	#NULL!		#NULL!	1	2	1	2	1	2	1	2	1	2	1	2	3	2	2	2	4.089	4	4
100	86967	1	2021-11-03 10:48:46	R_1q8qjQJYmL7MYf0	EN	1	1	2	23	1	1097	5	3	4	1	2	3	1	3	0	Kedves Nagymama! Kérlek, amikor meglátsz egy cikket a Facebook hírfolyamban, amellett, hogy csak a címet olvasod el, kattints rá a cikkre, és olvasd azt végig! A címek gyakran olyannyira botrányosnak tűnnek, hogy az emberek hajlamosak csak annak alapján elhinni dolgokat.	#NULL!	#NULL!	#NULL!	#NULL!	#NULL!	#NULL!	#NULL!		#NULL!	3	1	2	1	3	1	3	1	1	1	1	1	2	1	3	1	6.539	2	3
100	1088	1	2021-11-03 11:01:40	R_2QMrRkRKpQpOp1b	EN	1	1	1	20	1	1223	4	2	3	3	2	3	2	3	1		1	1	1	1	#NULL!	#NULL!	#NULL!	Kedves Anya! A világháló teljesen más értéket képvisel mint régen a levelezés, és itt a dolgokat privátabban kell kezelni, mivel sok kellemetlenség adódhat ebből. a privát dolgok nem az ismerőseinkre tartoznak, nem gondolom hogy ezt nehéz lenne megérteni, illetve vannak social mediás iratlan szabályok, mint például ha valaki mérges akkor küld a másiknak .... vagy like jelet és :) emojit, szóval e…	7	3	3	1	2	2	2	1	2	1	1	3	2	2	2	2	2	7.088	3	3
100	2345	1	2021-11-03 11:06:30	R_1Q59gjtIMPiUsat	EN	1	1	2	18	1	1071	4	1	3	2	2	2	3	2	1		#NULL!	#NULL!	1	#NULL!	#NULL!	#NULL!	#NULL!	Kedves Mama! Az egész csaléd imád téged és örülünk, hogy nyitott vagy az online világra. Tudod, hogy én és a testvéreim különösen nyagrya értékeljük, hogy igyeszel az új dolgokkal való megismerkedésben. Ezért is szeretnénk neked segíteni, hogy ne csak egymagadban kelljen megküzdeni ezzel. Egy tanács tőlünk: Nagyon kedves tőled, hogy amikor látod a facebookon, hogy valaki megjelölt minket egy képe…	6	1	1	3	2	4	2	3	3	3	2	3	2	2	1	3	2	8.606	2	4
100	33177	1	2021-11-03 11:46:15	R_3NRoIxIuXYInxJu	EN	1	1	2	25	4	6032	4	3	4	1	3	5	3	3	1		1	#NULL!	#NULL!	#NULL!	#NULL!	#NULL!	#NULL!	Kedves Mama! - csak olyan dolgokat illik nyilvános, mindenki által látható kommentbe, hozzászólásba kiírni, amik nem személyes dolgok (pl. megdícsérni egy képet vagy gratulálni valamihez) Ezek általában rövid közlések. Bármi más, ami hosszan kifejtett, személyes, azt privát üzenetben illik megbeszélni, mert nem tartozik másokra. (Pl valaki hogy van, milyen volt a hétvége stb.) - a születésnapi, n…	6	1	2	1	2	1	2	1	2	1	2	3	2	1	2	1	2	7.601	4	3
100	2479	1	2021-11-03 12:11:20	R_2rNMKI6iEW8r7k8	EN	1	1	2	21	1	1191	4	4	4	3	4	2	2	4	0	Kedves Anya! Facebook használata közben nagyon figyelj oda az oldalak/ismerősök által megosztott tartalmak mennyire igazak. Sokan álhíreket, olykor rémhíreket terjesztenek figyelemfelkeltés vagy megfélemlítés gyanánt. Ezek elkerülése érdekében érdemes belegondolni, hogy vajon mennyi valóság alapja van a történetnek, utána kell nézni, hogy más, esetleg megbízhatóbb oldalak is írnak-e róla.	#NULL!	#NULL!	#NULL!	#NULL!	#NULL!	#NULL!	#NULL!		#NULL!	2	1	3	1	2	1	1	1	1	1	1	1	1	1	1	1	4.382	3	3
100	1396	1	2021-11-03 12:30:26	R_3JnoYXsv9FRp3HW	EN	1	1	2	22	2	2800	4	3	4	3	4	1	3	5	0	Kedves Apa! Kérlek, mikor az interneten tájékozódsz, híreket olvasol mindig légy résen, mert nagyon sokszor hamis, elferdített, kiszínezett híreket olvasol, s ebből tájékozódsz, majd adod tovább! Először mindig vizsgált meg az oldal címét, domain nevét, mert nagyon sokszor, már az maga elárulja, hogy a történet több int biztos, hogy hamis. Ne csak egy cikket olvass el, ha egy politikai, gazdasági…	#NULL!	#NULL!	#NULL!	#NULL!	#NULL!	#NULL!	#NULL!		#NULL!	1	1	3	1	3	1	2	1	1	1	2	1	1	2	4	1	4.699	4	4
100	2657	1	2021-11-03 13:20:03	R_YSPrUWDYYW1Rah3	EN	1	1	2	22	3	2120	4	3	1	1	3	5	4	1	1		1	#NULL!	1	#NULL!	#NULL!	#NULL!	#NULL!	Kedves Anya, Kérlek cseréld le az ezer éves közös képünket a profilodnál, mert nagyon kínos. Ne posztolj minden egyes nap arról, hogy milyen szép az idő. Szülinapomkor, ne írj messengeren, facebookon és esemesben, hogy boldog szülinapot. Teljesen felesleges. Utolsó gondolatként pedig ne használj annyi emojit. Köszönöm, hogy elolvastad, A lányod	6	1	2	1	2	4	2	3	2	3	2	1	2	2	2	3	2	7.422	4	2
100	90191	1	2021-11-03 13:54:00	R_3NHQcq7ZcPQv7a1	EN	1	1	2	19	3	2120	4	3	4	2	3	3	3	3	1		#NULL!	#NULL!	1	#NULL!	#NULL!	#NULL!	#NULL!	Kedves Mama! Tudom, hogy csak a jó szándék vezérel, de facebookon nem szükséges mindenhova kommentelgetni, hiszen azt mindneki látja. Főleg úgy, hogy nem igazán érted a delete gomb hogy működik a billentyűzeten, ezért elég sokszor értelmetlen a kommented. Szerintem ha valakinek szeretnél üzenni, akkor nyugodtan hívd fel telefonon, hiszen azzal biztosra mész, hogy a mondandód úgy jön át, ahogy sze…	7	1	2	2	2	2	2	1	2	1	2	2	2	3	2	3	2	6.356	4	4
100	1066	1	2021-11-03 14:02:56	R_3lYqhRtY9xBU0Zf	EN	1	1	1	28	1	1027	5	5	1	4	3	4	3	3	0	Kedves Mama! Kérlek a Facebook-on és alapjába véve az interneten olvasott információkat mindig fenntartással kezeld. Vannak hiteles források, amikről meséltem, hogy lehet hinni ezeknek az oldalaknak. Nem mindig arany, ami fénylik, tehát nem minden színes-szagos, szenzáció hajhász írás és cím igaz. Mindennek érdemes mögöttes tartalmát megnézni és lehetőleg utánanézni a legbiztosabbnak tűnő hírekne…	#NULL!	#NULL!	#NULL!	#NULL!	#NULL!	#NULL!	#NULL!		#NULL!	1	1	2	1	1	1	1	1	1	1	1	1	2	1	2	1	8.504	2	4
100	1615	1	2021-11-03 14:17:50	R_24xj8a3DfnI9QzG	EN	1	1	2	28	1	1194	4	2	3	1	1	1	1	1	1		#NULL!	#NULL!	#NULL!	#NULL!	#NULL!	#NULL!	1	Kedves Anyós! Véleményem szerint a közösségi oldalakon nem szükséges minden személyes élményt képekkel együtt megosztani, hogy az egész világ számára látható legyen, mikor, merre, mit csinált az illető és a családja. Évente néhányszor, fontosabb eseményekről 1-2 képet bőven elég megosztani egy rövid leírással, hogy mi is történik az aktuális képen. Valamint ha többen szerepelnek a képen, megosztá…	4	2	1	1	1	1	1	3	1	1	1	2	1	3	1	1	1	6.462	3	4
100	3799	1	2021-11-03 15:58:24	R_1NeIQbVRf3qkKOs	EN	1	1	2	20	1	1114	4	6	6	3	2	2	3	2	0	Kedves Nagyi! Ne higgy el mindent, aminek szokatlan, vagy érdekes címe van. Ha erős érzelmet vált ki belőled egy interneten talált cikk, gondolkodj el rajta, hogy valóban indokolt-e és nem csak befolyásoló jellegű. Nézd meg, hogy hiteles-e az információ és hogy ne csak légből kapott szakértőkkel legyen alátámasztva egy állítás. Keress rá a címszóra, hogy kidobja-e más hírportál is és nem csak egy…	#NULL!	#NULL!	#NULL!	#NULL!	#NULL!	#NULL!	#NULL!		#NULL!	1	1	1	1	3	1	2	1	2	1	1	1	2	1	1	1	17.276	5	3
100	1896	1	2021-11-03 16:18:24	R_3MSBf1Wrdny1OMB	EN	1	1	2	22	3	3860	4	3	3	4	2	2	1	1	1		#NULL!	1	1	#NULL!	#NULL!	#NULL!	1	Kedves Nagymama! Tudom, hogy annak idején nem az volt a legfontosabb, hogy mindenkinek tökéletes legyen a helyesírása, és elég volt az állattartással és a gazdálkodással foglalkozni. Viszont manapság nagyon sokat elárul az emberről a helyesírás, ezért ha valamit szeretnél kommentelni a Facebookon, bátran rá is kereshetsz a böngészőben, hogyan is kell az adott szót helyesen leírni. Nem ciki kikere…	7	1	2	3	2	1	2	2	2	2	2	2	2	4	2	1	2	11.751	3	1
100	4305	1	2021-11-03 17:14:51	R_SI4O1EKodCaeLgB	EN	1	1	1	21	3	2364	5	3	5	1	2	1	3	2	1		#NULL!	#NULL!	1	1	1	1	#NULL!	Kedves Nagymama és nagypapa! Nem kell mindent elhinni, amit a közösségi hálókon olvasnak és legfőbbképp nem kell ezeket minden áron is megosztani poszt formájában. Olvassák jobban és figyelmesebben az adott hírt, járjanak utána az igazságtartalmának vagy kérdezzenek a családtól mielőtt ítélkeznek.	7	1	2	1	2	1	2	3	2	2	2	2	2	1	2	4	2	18.668	2	4
100	2743	1	2021-11-04 00:55:37	R_3e2hWjN8mUqwBPk	EN	1	1	2	24	1	1034	4	5	3	1	2	1	1	1	1		1	1	#NULL!	#NULL!	1	#NULL!	1	Kedves Anya/Apa/Nagynéni/Rokonok! Az online világ és a közösségi média rohamos térhódítása az utóbbi években lehetőséget adott nem csak a fiatalabgenerációk, hanem az idősebbek számára is arra, hogy egyre töen használják ki ezen vívmányokelőnyeit. A fiatalabb generációkkal szemben azonaban, akik ebben a világban nőttek fel, szinte ugyanolyan természetes számukra egy-egy íratlan szabályt betartani…	7	1	2	1	2	2	2	1	2	1	2	1	2	3	2	3	2	13.602	2	3
100	2460	1	2021-11-04 01:26:45	R_1mXDLS9nTjk128H	EN	1	1	2	21	1	1105	4	3	5	2	4	2	3	3	1		1	#NULL!	1	#NULL!	#NULL!	#NULL!	#NULL!	Kedves Anya! Örülök hogy sikerült a facebbok és más platformokkal való megbarátkozás, de ez nem azt jelenti hogy mint egy nagyon jó baráttal mindent is meg kell osztani. Jó ha az ember feleleveníti a fiatalkori képeit de nem szükséges ezt a világgal is megosztani. Valamint minden egyéb gondolatot hozzá oldalakban vázolni. Pluszban a random dolgok (képek, bejegyzések) folytonos megosztogatása is z…	7	3	1	1	1	4	1	4	1	3	1	3	1	1	1	2	1	8.542	3	3
98	872	0	2021-11-04 04:45:51	R_1E0d9GHyhKxNW6O	EN	1	1	2	20	4	5143	4	5	5	3	2	3	4	3	1		1	1	#NULL!	#NULL!	#NULL!	#NULL!	#NULL!	Kifejezetten idegesítőnek tartom, mikor a fiatalabb korosztály naponta 300 képet, bejegyzést vagy bármit posztol a közösségi oldalakon. Nyilván mindenkinek van ilyen korszaka, de akkor is tudni kell a határokat, és nem minden érzésről beszálmolni, vagy éppen minden mozdulatról. Ezektől a dolgoktól még nekem is elmegy a kedvem a közösségi média, internethasználattól nem még az idősebb embereknek.	1	2	1	1	1	1	1	1	1	1	1	1	1	1	1	1	1	6.628	2	3
98	19931	0	2021-11-04 04:45:53	R_33dVmLB7gdiuWLa	EN	1	1	2	20	4	7400	5	2	3	2	1	1	1	1	1		1	#NULL!	1	#NULL!	#NULL!	#NULL!	#NULL!	Kedves Mama! A videó híváshoz csak annyi kell, hogy a képernyőn a kamera ikonra kattints. Ha így veszed fel, akkor nem kell visszahívnod. Valamit ha videón beszélünk akkor az arcod elé tartsd a kamerát. Ha leírod az üzenetet, akkor a pici nyíllal tudod elküldeni és igen, akkor azt biztos megkapja a másik.	7	3	2	2	2	3	2	2	2	1	2	1	2	2	2	3	2	10.111	4	3
97	2169	0	2021-11-04 04:45:56	R_yIxl2NhLQPTnnC9	EN	1	1	2	19	3	2310	4	6	6	1	3	4	2	3	0	Kedves Mama! Kérlek, hogy amikor Facebookra posztolsz, gondolj bele, hogy vannak ismerőseid, akiknek nem azonos a véleménye a tiáddel. Nekem is rossz látni, hogy hány ember ír neked csúnyán vagy röhög rajtad, ezért arra kérlek, hogy nézd meg, hogy melyik oldalnak a posztját osztod meg és pontosan mi is a tartalma, hiszen gyakran előfordul, hogy hamis információkat, rémhíreket terjesztenek a neten…	#NULL!	#NULL!	#NULL!	#NULL!	#NULL!	#NULL!	#NULL!		#NULL!	2	1	1	1	3	1	1	1	2	1	2	1	3	1	2	1	14.828	5	3
97	1549	0	2021-11-04 04:45:59	R_wYI8PYn4xiqj3Xj	EN	1	1	2	21	3	2170	5	3	1	3	5	2	5	5	1		#NULL!	#NULL!	#NULL!	#NULL!	1	#NULL!	#NULL!	Szia Ildi! Mostanában egyre többet gondolkoztam rajtad és a facebook témán. Az az igazság, hogy mivel nagyon jó kapcsolatban vagyunk, fairnek tartom elmondani neked a véleményem. Tudom, hogy társkeresésben vagy, de úgy gondolom, ezt nem a "leghatékonyabban" csinálod. Semmiképp sem szeretnélek megbántani Téged, de úgy gondolom, hogy a túlzott filterhasználat sokat ront a képeiden. A másik dolog, h…	6	1	2	1	2	4	2	2	2	1	2	2	2	1	2	1	2	5.898	3	3
97	1419	0	2021-11-04 04:46:01	R_r2QE9X7IHTSJqWB	EN	1	1	2	20	3	3530	4	3	5	1	3	3	4	3	0	Kedves Nagyi! Ne olvass el mindent a Facebookon, amit látsz. tudom, hogy korábban mindig mindent elolvastál és elhittél, mintha igazak lennének. Először gondold át, olvasd el ha kell kétszer vagy háromszor is és gondolkozz. Nézd meg a forrást, hogy honnan származik a cikk. komment részleg is sokat tud segíteni, ott sokan leírják, hogy milyen hülyeség, bár ezzel ne is foglalkozz, csak időpazarlás.…	#NULL!	#NULL!	#NULL!	#NULL!	#NULL!	#NULL!	#NULL!		#NULL!	2	1	1	1	4	2	2	2	3	2	3	1	3	1	1	1	7.704	2	1
97	1950	0	2021-11-04 04:46:07	R_r07VL0sMvmGABXj	EN	1	1	2	21	1	1011	4	3	4	2	3	3	2	3	0	Kedves anya! Tudom, szereted a nagy szenzációkat, érdekes híreket amik lekötik a figyelmedet, de nem kell mindent elhinni amit a neten írnak. Nem kell rögtön mgijedni es a gyerekeidet értesteni, hogy vigyázzatok ez meg ez történik. Lehet hogy ez a hír amit olvastál csak egy 25 éves embernek a képzeletében született azzal a célla, hogy pánikot keltsen, és ha látna téged, mosolyogva nézné végig aho…	#NULL!	#NULL!	#NULL!	#NULL!	#NULL!	#NULL!	#NULL!		#NULL!	2	1	2	2	3	3	3	2	3	1	4	3	3	2	2	2	15.311	3	3
97	968	0	2021-11-04 04:46:10	R_psEFJbmKp128ysx	EN	1	1	1	22	4	9084	4	4	6	3	4	1	4	1	1		#NULL!	1	#NULL!	#NULL!	#NULL!	#NULL!	#NULL!	Szerintem nem kellene a messengeres lajk jelet olyan gyakran használni mert a valódi jelentése nem a tetszés kifejezése. Továbbá lehetne fülhallgatót használni ha játszol. Ezen kívül nem minden hírt szeretnék megosztani, mert sokhoz szükség van olyan kontextre melynek elmagyarázása tulajdonképpen lehetetlen, ez egyfajta generációs szakadék. Ezért nem szeretném hogy az Instagrammomat túrják. Ugyan…	7	1	1	2	1	3	1	1	1	1	1	1	1	3	1	1	1	5.153	9	3
97	63044	0	2021-11-04 04:46:10	R_pB156ev6oppsjLP	EN	1	1	2	19	1	1053	4	3	4	2	3	4	5	4	1		#NULL!	#NULL!	1	#NULL!	#NULL!	#NULL!	1	Kedves Mami! A kínos szituációk és mindenféle bonyodalmak elkerülése érdekében legalább háromszor nézd meg, hogy a messengerre vagy a facebook adatlapodra írod -e az üzeneteket! A sírva nevetős emojit lehetőleg ne téveszd össze a szomoró sírós emojival és legközelebb ne reagáld be azzal valakinek a halálhírét! Videóchatelés közben a fülkagylód helyett inkább a csinos kis arcikádat mutasd meg a na…	7	3	3	1	2	3	2	3	2	2	2	2	2	3	2	3	2	9.729	3	3
97	1224	0	2021-11-04 04:46:10	R_eE9MmDrCm3CbOuZ	EN	1	1	2	32	4	2094	5	4	4	2	3	1	3	1	0	Kedves Anya/Apa, szerintem Ti nagyon profik vagytok ebben, es szuperul felvettetek a fonalat, ha megis tanacsolhatnek par dolgot, az ennyi lenne: Ha az online mediabol tajekozodtok, kerlek mindig csak hiteles forrasbol tegyetek. Szivesen beszelgetek Veletek arrol, mit erdemes olvasni/hallgatni. Fontos, hogy ne alhir legyen, rengeteg a szenzaciovadasz tartalom, kerlek ne higgyetek el mindent. Ne h…	#NULL!	#NULL!	#NULL!	#NULL!	#NULL!	#NULL!	#NULL!		#NULL!	3	2	1	2	3	2	2	2	3	2	3	2	2	2	2	2	2.108	12	4
97	4511	0	2021-11-04 04:46:11	R_bgua00WIbJKsnwR	EN	1	1	2	23	3	2330	4	3	3	2	1	1	2	2	0	Kedves Olvasó! Kérlek ne higgy el mindent ami az interneten olvasol, nézz utána több helyen is. Mindig kételkedj.	#NULL!	#NULL!	#NULL!	#NULL!	#NULL!	#NULL!	#NULL!		#NULL!	2	1	1	2	2	1	1	1	1	2	1	1	2	1	3	2	7.559	3	3
97	3801	0	2021-11-04 04:46:11	R_d5U4CZEn0FrkuLD	EN	1	1	2	22	1	1213	4	4	5	1	3	1	3	2	0	Kedves Nagymama! A látszat néha csal. Bizony észnél kell lenni, amikor híreket olvasol, vagy tájékozódni szeretnél a legfrissebb eseményekről. Erre számos stratégia kialakítható. Figyeld meg a címeket, sokszor már abból lehet következtetni a fals hírre. Ne engedd, hogy érzelmileg befolyásoljanak egyes hírek, mert ezeknek az írásoknak pont ez a céljuk, hogy feszültséget generáljanak az emberben. É…	#NULL!	#NULL!	#NULL!	#NULL!	#NULL!	#NULL!	#NULL!		#NULL!	1	2	1	2	3	2	2	2	2	2	2	2	1	2	1	2	9.341	2	2
97	1350	0	2021-11-04 04:46:11	R_bj6H0cbgvtP5PDb	EN	1	1	2	22	1	1064	4	2	3	2	3	2	2	2	1		#NULL!	#NULL!	#NULL!	#NULL!	1	#NULL!	#NULL!	Kedves Nagynéni! Ugyan felettébb örülök, hogy képben vagy a social média remek funkcióival, de nem kell minden mozzanatodat feltenni instagramra. ráadásul mindent posztba kitenni, így már van vagy 1000képed a feed-en. nyilván ez a te saját oldalad, azt csinálsz vele amit akarsz, de kicsit veszélyes is, hogy ennyi mindent megosztasz az életedből, milyen értékes dolgaid vannak, hol nyaralsz, mettől…	6	2	2	1	2	4	3	4	3	1	1	3	2	3	3	4	3	10.678	2	2
97	1192	0	2021-11-04 04:46:12	R_Zw3g2TQZQHNVxmN	EN	1	1	1	21	1	1089	4	4	4	3	4	2	2	2	1		1	#NULL!	1	1	#NULL!	#NULL!	#NULL!	Kedves Nagyapa! A közösségi média használatoddal kapcsolatban szeretnék pá gondolatot megosztani veled. Úgy gondolom, hogy van pár olyan generációs probléma, ami főleg a veled egyidőseket érinti, és amin pár tanács segítségével könnyen javítani lehetne. Tapasztaltam már, hogy egyes ünnepek alkalmával személyes, nekem szánt üzeneteket osztasz meg az idővonalamon. Ez azért lehet problematikus, mert…	6	1	2	2	2	2	2	2	2	1	2	1	2	2	2	3	3	4.189	3	3
97	1462	0	2021-11-04 04:46:17	R_XOpgarh0bUpZKOR	EN	1	1	2	23	3	2119	4	5	1	2	1	1	1	1	1		1	#NULL!	#NULL!	#NULL!	#NULL!	#NULL!	#NULL!	Kedves Anya! A videóhívások nem mindenhol sikerülnek és nem azért, mert az én telefonom nem működik, hanem lehetnek különböző okai: gyenge internetjel, a messenger kidob...Szóval, ha nem működik, akkor a gépelésre kell áttérni. Az emojikat nem könnyű használni, tényleg sok jelentésük lehet. De a neten már meg lehet találni, hogy mi mit jelent, fel vannak sorolva. Nem kell mindenhova szivecskét te…	7	2	2	2	2	2	2	1	2	3	2	3	2	2	2	2	2	12.986	2	1
97	3039	0	2021-11-04 04:46:17	R_RfDhcmq37oOdotj	EN	1	1	1	21	1	1065	4	4	2	2	3	2	2	3	1		#NULL!	#NULL!	1	1	1	1	1	Mivel az idősebb korosztály már nehezebben ért meg dolgokat, így ha egy bizonyos dolgot kellene bármelyik idősebb rokonomnak elmagyaraázni, mindenképp a legalapabb dolgoktól kezdeném. Mivel ilyen helyzetekben úgy kell magyarazni sajnos, mint egy kisebb gyereknek, nagyon fontos odafigyelni,hogy semikképp se érezzék az idősebbek úgy magukat, mintha egy gyerekkel beszélnénk. Fontos tiszteletben tart…	6	2	1	2	1	3	1	2	1	3	1	3	1	2	1	2	1	28.992	3	3
97	1940	0	2021-11-04 04:46:19	R_R3HpbOk5v89LZO9	EN	1	1	2	21	2	9028	4	4	5	1	1	1	2	1	1		#NULL!	#NULL!	1	#NULL!	#NULL!	#NULL!	#NULL!	Kedves Mama! Nagyon örülök, hogy Neked is lett Facebookod, azonban szerintem van néhány dolog amit érdemes tudnod. Az idővonal, amit látsz amikor megnyitod a Facebook-ot tele van az ismerőseid és a téged érdeklő oldalak posztjaival. Ezeket nem csak te látod, hanem ezeknek az embereknek az ismerősei, az oldalak követői, tehát akár több ezer ember. Emiatt figyelj oda arra, hogy személyes üzeneteket…	7	3	2	1	2	3	2	3	2	1	2	1	2	1	2	2	2	11.45	3	3
97	2365	0	2021-11-04 04:46:21	R_O3QR6eEEabs3R3r	EN	1	1	2	20	1	1097	4	2	3	2	3	2	3	4	0	Kedves Nagypapa! Légyszíves ne fogadj meg orvosi tanácsokat random emberektől az internetenet, hanem hívd fel az orvosodat, ha valami problémád van. A random történelmi fact válogatások is nagyon izgalmasak tudnak lenni viszont, akkor inkább, olyan cikkek között keress amiket történészek írtak és tényleg hitelesek nem csak pár kép hozzá két sor szöveg egy facebook felhasználótól. És nagyon szépen…	#NULL!	#NULL!	#NULL!	#NULL!	#NULL!	#NULL!	#NULL!		#NULL!	1	1	1	1	4	1	1	1	3	1	1	1	2	1	1	1	18.306	2	2
97	2433	0	2021-11-04 04:46:21	R_T4LcTJp772eVXLb	EN	1	1	2	19	3	2000	4	4	4	2	1	2	2	1	1		#NULL!	#NULL!	1	#NULL!	#NULL!	#NULL!	#NULL!	Kedves Nagyi! Azért mert találkoztok a baratnőiddel nem kell az ott készült összes képet facebook storyban megosztani, mert ez olyan dolog ami nektek jó volt, de nem kell hogy mindenki ismerje az egész életeteket. Illetve nem kell minden kuyasétáltatásról is posztolni, mert így kb bárki teljesen le tudja követni az életeteket. Ez már túl sok információ más emberek számára. Puszi	6	3	1	2	1	3	1	1	1	3	1	3	1	3	1	1	1	1.223	7	3
97	2466	0	2021-11-04 04:46:23	R_CjY5Xwfo24Spvqh	EN	1	1	2	20	2	6000	4	4	3	3	2	1	3	3	0	Kedves Nagymama! Az interneten való könnyebb tájékozódásra ma már több módszer is van, annak érdekében, hogy ne találhasd magad szemben hamis információkkal! Erre több stratégia is van. Fontos, hogy mindig fenntartásokkal állj hozzá a dolgokhoz. Amíg ugyanarról a dologról nem láttál több cikket különböző forrásokból, addig ne higgy el mindent, mert lehet, hogy nem igaz. Ha valami felbosszant, akk…	#NULL!	#NULL!	#NULL!	#NULL!	#NULL!	#NULL!	#NULL!		#NULL!	2	1	3	1	4	1	3	1	1	1	2	1	2	1	3	1	7.945	2	3
97	2134	0	2021-11-04 04:46:23	R_CazwYLC6MFhdNSh	EN	1	1	2	26	4	2529	5	3	2	2	3	2	1	1	0	Kedves Anya! Szeretnék veled fontos dolgot veled megosztani. Tudom, hogy te is szeretnél haladni a korral és az internet világában jártas lenni, DE oda kell figyelni, hogy mit olvasol és mit osztasz meg. Amit mindig is mondtam neked, legyél kritikusan gondolkozó, mindennek a háta mögé kell nézni. Hogyha egy hírt olvasol a Facebookon légy vele szkeptikus, ne higgy mindennek. Nem kell minden rémhír…	#NULL!	#NULL!	#NULL!	#NULL!	#NULL!	#NULL!	#NULL!		#NULL!	1	1	1	1	1	1	1	1	1	1	3	2	1	1	1	1	10.41	3	4
97	2136	0	2021-11-04 04:46:27	R_BKv2Cnp022vymwV	EN	1	1	1	19	1	1214	4	4	1	1	4	2	3	3	1		#NULL!	#NULL!	1	#NULL!	#NULL!	#NULL!	#NULL!	Kedves Nagyi! Ebben a levélben szeretném veled megosztani azokat a praktikákat és íratlan szabályokat, amiket érdemes betartani az általad oly kedvelt Facebook használatakor. Először egy bejegyzés alatt nem illik kisregényeket írni, mert azt olyankor az egész internet közösség látja, a magánéletet tartalmazó beszélgetésekre használd inkább a privát üzenőfalat. Azt is észrevettem, hogy az ilyen pr…	6	2	1	1	1	2	1	2	1	1	1	1	1	4	1	3	1	17.84	3	4
97	2450	0	2021-11-04 04:46:28	R_AmPtvFoORcNzdDj	EN	1	1	2	20	2	4431	4	3	4	2	3	3	3	4	1		1	1	#NULL!	#NULL!	#NULL!	#NULL!	1	Kedves Apa, Ahhoz, hogy kinyílvánítsd a véleményed, nem kell mindent megosztani a Facebookon. Ha olyan emberekkel szeretnél beszélni akik ugyanazt kedvelik mint te csatlakozhatsz egy csoporthoz és meg tudjátok beszélni ki mit gondol a témában. És kérlek ne higyj el mindent amit az interneten olvasol, mert sokszor nincs meg a hitelessége az információnak. Hogy megértsd ezeket a dolgokat elvégezhet…	6	1	2	3	3	3	2	2	2	3	2	3	2	3	2	2	2	18.44	2	3
97	956	0	2021-11-04 04:46:30	R_7ahSFa5XAgXzuwx	EN	1	1	2	19	3	2310	4	5	7	3	3	3	3	3	1		#NULL!	#NULL!	1	#NULL!	1	#NULL!	#NULL!	Kedves nagymama akkor irj a posztok ala amikor tenyleg van mondnai valo Ha kulon szeretnel irni akkor ne az uzeni faladta irj hanem a csaladnak kulon Ha valamit nem talasz hivj inkabb mint higy keresgeled a dolgokat mert a vegen ugy is csak el nyomkodod	6	3	2	1	1	3	2	2	2	3	2	2	1	1	2	1	2	3.674	7	3
97	2447	0	2021-11-04 04:46:31	R_5gmE4xGZCZntMQN	EN	1	1	2	22	1	1139	4	3	5	4	2	1	3	2	0	Kedves Nagyi! Legyél szkeptikus már a címekkel kapcsolatban is. Minden félelmetes dolognak a valóságtartalma lesz a fontos. Már a cikk forrása sokat elmond. Keress bizonyítékokat, más cikkeket az adott témával kapcsolatban. Ha szembe jön veled egy hír az interneten, fontos hogy ne dőlj be a hihetetlen címeknek, legyenek inkább kételyeid a valóságtartalmával kapcsolatban. Kérdőjelezz meg minden ol…	#NULL!	#NULL!	#NULL!	#NULL!	#NULL!	#NULL!	#NULL!		#NULL!	1	1	2	2	3	3	1	1	1	1	2	1	2	1	3	2	11.764	2	2
97	3247	0	2021-11-04 04:46:33	R_3rve3cBNvS8w1ih	EN	1	1	2	21	3	8448	4	4	4	3	5	1	1	5	0	Kedves Anya! A Facebook használatának elkezdése nem ciki, nem értesz hozzá először. Milyen gombot mikor nyomj, mi az a profilkép és hol tudsz megosztani. Nem gáz tényleg. Sok ismerősöd, barátod, családtagjaid vannak jelen ezen a felületen. Mintha az összes szeretted ott lenne fent és a számukra szép és kellemes emlékeit osztaná meg veled. A hírekkel kapcsolatban is megértem, hogy ezt a felületet …	#NULL!	#NULL!	#NULL!	#NULL!	#NULL!	#NULL!	#NULL!		#NULL!	1	2	1	2	3	3	3	3	2	2	3	3	1	2	1	2	3.817	5	2
97	3910	0	2021-11-04 04:46:34	R_3r06UU7aGuS83f8	EN	1	1	2	25	4	3181	5	7	2	2	3	2	2	2	1		#NULL!	#NULL!	#NULL!	#NULL!	1	#NULL!	#NULL!	Számomra messze az egyik legzavaróbb jelenség, amikor már 30 éve is rendkívül elcsépeltnek számító vicceket osztanak meg az idősebb ismerőseim, lehetőleg valami ízléstelen képpel kiegészítve.	4	1	2	3	2	3	2	2	2	1	2	2	2	2	2	2	2	4.177	4	3
97	1581	0	2021-11-04 04:46:36	R_3qQYr0g6T7Foo4i	EN	1	1	1	26	1	1213	5	4	2	1	1	1	1	1	0	Mama, ne higgy a social médiában látott posztoknak, ezek szenzációhajhász cikkek. Csak hiteles forrásból tájékozódj. puszillak	#NULL!	#NULL!	#NULL!	#NULL!	#NULL!	#NULL!	#NULL!		#NULL!	1	2	1	2	2	2	1	2	1	2	1	2	3	2	3	2	2.719	9	3
97	1131	0	2021-11-04 04:46:39	R_3nuW27lOzSEntOc	EN	1	1	1	21	3	2120	4	3	2	1	2	1	1	1	0	Kedves Anya! Szeretném arra felhívni a figyelmed, hogy mielőtt bármit is elhiszel az internet, azelőtt nézz utána! Rengeteg olyan clickbait, hatásvadász cím befolyásolhat téged, ami valójában hazugság. A tartalmat is jó alaposan nézd meg mindig, ha egy kicsit is furcsa, akkor ne vágj bele. ne hidd el, és ami a legfontosabb, de dőlj be neki. Ezt úgyis tudod ellenőrizni, hogy a forrását magának a h…	#NULL!	#NULL!	#NULL!	#NULL!	#NULL!	#NULL!	#NULL!		#NULL!	2	2	1	2	1	2	1	2	1	2	1	2	1	2	4	3	10.773	3	1
97	7609	0	2021-11-04 04:46:42	R_3ezfGhyroMh6LXU	EN	1	1	2	20	4	2071	4	3	3	3	3	3	3	3	0	Kedves Nagyi! Az alábbi stratégiákat érdemes használnod ahoz, hogy kiszürd az internetes állhíreket. Ezek a stratégiák: - olvasd el alaposan az adott cikk címét, mert az már sokat elárul - ne ijedj meg rögtön a félelmetesnek látszó információktól - nézd meg, hogy milyen forrásokra hivatkozik a cikk - nézz utána ezeknek a forrásoknak - olvass utána a témának több cikkben is - lehet vicc is a cikk …	#NULL!	#NULL!	#NULL!	#NULL!	#NULL!	#NULL!	#NULL!		#NULL!	1	2	1	2	2	2	1	2	3	2	2	2	1	2	1	2	7.828	5	2
97	3875	0	2021-11-04 04:46:43	R_3ir4TcyTwcB6hwM	EN	1	1	2	46	1	1131	5	3	2	3	1	4	3	2	0	Kedves Anyukám! Ha a hír, amit találtál, a címe alapján keltette fel az érdeklődésed, mert hihetetlenül csengett, akkor ne is hidd el! Ha félelmet gerjesztett Benned, vagy feldühített, azt érzed, erre reagálnod kell, na az direkt provokáció, manipulálni akarnak, ne hagyd magad! Kitől származik a hír? Hallottál már róla? Nem? Na, ez nem véletlen. De a neve hangzatos, komoly vagy csengésű? Keress r…	#NULL!	#NULL!	#NULL!	#NULL!	#NULL!	#NULL!	#NULL!		#NULL!	3	2	2	2	2	2	3	2	2	2	1	2	4	2	4	2	9.439	2	4
97	2068	0	2021-11-04 04:46:44	R_3ezc06h7p1y3z4M	EN	1	1	2	19	1	1112	4	2	5	1	2	1	2	1	1		#NULL!	#NULL!	1	#NULL!	#NULL!	#NULL!	1	Kedves Nagyi! Hogyha meghívsz valakit egy csoportba, amiben neked tetsző tartalom van, az egy kedves gesztus. Akkor viszont, ha már másodszorra sem fogadták el ezt a meghívót, vagy elfogadták, de később látod, hogy nincsenek benne, az nem véletlenül van! Mindenkinek másféle tartalmak tetszenek!	6	1	2	3	2	2	2	1	2	1	2	1	2	2	2	3	2	5.369	3	4
97	3434	0	2021-11-04 04:46:47	R_3dRePzRvcjIlp2z	EN	1	1	2	19	4	8045	4	2	5	3	3	4	2	2	0	Kedves Nagymama! Szeretnék átadni neked néhány stratégiát, amit mi használunk hírek olvasása és értelmezése közben, annak érdekében, hogy soha ne érezd magad az ezzel kapcsolatos esetleges veszélyeknek kitéve. A stratégiák szerint fontos, hogy fenntartásokkal kezeld a különböző címeket, ami színes és nagybetűs, sok-sok felkiáltójellel, az nem biztos, hogy igaz. Ellenkezőleg, gyakran csak a figyel…	#NULL!	#NULL!	#NULL!	#NULL!	#NULL!	#NULL!	#NULL!		#NULL!	1	2	3	2	2	2	1	2	2	2	1	2	1	2	1	2	13.408	2	3
97	1312	0	2021-11-04 04:46:49	R_3PLVveZ276w8PDA	EN	1	1	2	51	3	2451	5	6	3	2	2	2	2	2	0	Kedves Anya! Tudom naponta sok hírt olvasol, de azért szeretnék erről kicsit beszélgetni veled. Tudod nem minden igaz ami a neten megtalálható, és sokszor a címek félre tájékoztatnak, ezért nem árt ha utána járunk, mert csak fölös aggodalmat okozol magadnak, föleg ha olyan híreket olvasol ami félelemkeltő,pédául betegségekről, vagy várható katasztrófákról. Ezért jó dolog ha egy-egy hírnek utána j…	#NULL!	#NULL!	#NULL!	#NULL!	#NULL!	#NULL!	#NULL!		#NULL!	2	2	3	3	1	2	2	2	1	2	1	2	3	3	3	4	7.73	2	4
97	1904	0	2021-11-04 04:46:54	R_3eC6ujq5hwCemPf	EN	1	1	2	18	3	9970	4	2	4	2	2	2	3	2	1		#NULL!	#NULL!	1	#NULL!	#NULL!	#NULL!	1	Kedves Mama! A social media oldalak használatában vannak bizonyos íratlan szabályok, amiket mi fiatalok talán nem hangsúlyozunk eléggé, mivel számunkra egyértelműek. Az, hogy ezeket néhányan áthágjátok nem a ti hibátok, ez inkább a generációs különbségekben keresendő. Fontos leszögeznünk, hogy a facebook használatában is vannak ilyen " szabályok". Én azt tanácsolnám, hogy mellőzzéttek mindennemű …	7	2	2	1	2	1	2	1	2	1	2	1	2	3	2	3	2	9.964	2	3
97	1180	0	2021-11-04 04:46:55	R_3dLIjnlkY8Jwoxd	EN	1	1	2	21	3	1096	4	4	1	3	4	1	1	2	0	Kedves Nagypapa! Mstanában nagyon sokat olvasod az interneten lévő híreket. De szeretném, hogy udd ezeknek nem szabad bedőlni. A tördékük igaz csak. Sokan poénból vagy rémísztgetésből teszik fel ezeket a híreket. Nyugodtan olvasd el őket, ha érdekel, viszont ne dőlj be nekik. Ami nagyon abszurd az valószínűleg kamu. Ezeknek a legnagyobb része rémhír, hiszen az az igazi hír manapság ami rossz. Eze…	#NULL!	#NULL!	#NULL!	#NULL!	#NULL!	#NULL!	#NULL!		#NULL!	1	1	1	1	1	1	1	2	3	1	2	1	2	1	1	1	4.256	2	3
97	1175	0	2021-11-04 04:46:55	R_3Ea8tpDOWoVckXi	EN	1	1	2	47	1	1126	5	4	3	1	2	4	4	2	0	Kedves Anya! Egy hír elolvasásakor keress rá a neten releváns oldalakon, hogy igaz lehet e. Nézz utána, hogy például földrajzilag valós adatot közöl e hír, létezik e az az ország, város. A hír vagy cikk görgetésekor nézd meg ki az író, milyen oldal publikálja, és mikor dátummal, sokszor valós híreket osztanak újra, egy évvel később.	#NULL!	#NULL!	#NULL!	#NULL!	#NULL!	#NULL!	#NULL!		#NULL!	3	2	1	2	1	2	1	2	2	2	3	2	2	1	3	2	6.494	2	3
97	1093	0	2021-11-04 04:46:55	R_3MQYJpaAW9ZRHzq	EN	1	1	1	22	2	2071	4	3	5	2	3	1	2	1	1		#NULL!	1	#NULL!	#NULL!	#NULL!	#NULL!	#NULL!	Milán véleménye: Kedves Apa! Nagyon hasznos lenne, ha írásban mondanád el a véleményedet és nem hangüzenet formájában.Figyelnél arra, hogy az esetlegesen közeli ismerősöknek küldött üzenetek ne a világhálóra menjenek fel hamarabb, mint a közösségi médiába. Ha valami nem tetszik nem mindig kell leírni a véleményedet a komment szekcióba, illetve, ha valami frappáns válaszod lenne azt se, mert lehet…	7	3	1	2	1	2	1	1	1	3	1	2	1	3	1	3	1	9.55	2	3
97	1542	0	2021-11-04 04:46:55	R_3GDGOJbouNR2nb9	EN	1	1	2	20	1	1072	4	5	5	2	3	2	2	2	0	Kedves Nagyi! Fontos, hogy ha az internetet használod akkor ne higgy el mindent amit ott olvasol, és pláne ne terjeszd azt anélkül, hogy tudnád valóban igaz adatokat közöl-e. Ha olyan cikkek jönnek veled szemben az interneten aminek már a címe is elég hihetetlen, akkor semmiképp se hidd el ezután a tartalmát, vagy ha mégis akkor járj utána a dolgonak, hogy valóban van-e igazság alapja, enélkül a …	#NULL!	#NULL!	#NULL!	#NULL!	#NULL!	#NULL!	#NULL!		#NULL!	4	3	3	2	1	3	3	2	2	2	2	2	3	2	3	2	6.971	4	4
97	1109	0	2021-11-04 04:46:56	R_3EzKkKvNcMlPxUg	EN	1	1	2	24	3	2234	4	2	3	1	1	1	1	1	1		1	#NULL!	#NULL!	#NULL!	#NULL!	1	1	Kedves Anya! A szülinapi felköszöntések nagyon kedvesek, bár egy kicsit túlzás talán az internet világában a csillogó virágos felköszöntés. Ha posztolok valamit, jó lenne, ha nem írnál alá dolgokat, és a hétvégi ebéd sem érdekli szerintem az ismerősöket. Figyelj arra is, hogy a lájk gomb használata nem vonatkozik minden dologra, inkább csak azokat a dolgokat lájkold, amelyek valóban tetszenek, és…	6	1	2	1	2	3	2	1	2	3	2	1	2	2	2	1	2	3.788	2	2
97	1013	0	2021-11-04 04:46:56	R_3D8uchOEc89pF6x	EN	1	1	2	21	1	1062	4	3	4	1	1	1	1	1	1		#NULL!	#NULL!	#NULL!	#NULL!	#NULL!	#NULL!	1	Kedves Mam! Szeretnélek megkérni, hogy ne posztold ki minden reggel a Farmerama játékod állását, és ne hívj meg engem és a barátaimat, jó tudni, hogy reggelente rendezgeted a farmodat, de nem kell mindenkinek tudnia róla. Remélem megérted! Nagyon jó játék, én is szeretek ezekkel játszani, de nem kell mindenkinek az orrára kötni.	1	1	1	1	1	1	1	1	1	1	1	3	1	1	1	1	1	6.718	4	1
97	2608	0	2021-11-04 04:47:01	R_2wmhyGRJLA07ZAo	EN	1	1	2	21	3	2440	4	5	5	3	3	3	4	2	0	Kedves Nagyi! Szeretnem, hogy egy kicsit szkeptikusabb legyel az interneten valo hirekkel kapcsolatban, mert nem minden hir feltetlen igaz ami ott kering. A felelemkelto informaciok lehetseges, hogy csak szimplan, mas erdekeit szolgalja. Ne felejtsd el megnezni a tartalom forrasat, mivel sokat elarulhat a validsagarol. Erdemes olvasas kozben figyelni a kulonbozo bizonyitekokra, hogy mennyire tuni…	#NULL!	#NULL!	#NULL!	#NULL!	#NULL!	#NULL!	#NULL!		#NULL!	1	1	1	2	4	2	1	1	1	1	2	2	2	2	3	1	12.863	3	4
100	2396	1	2021-11-04 05:12:49	R_1pGz6fp2Xurx6rP	EN	1	1	1	21	3	2040	4	2	3	2	2	1	2	4	0	Kedves Anya! Az álhírek kiszűrésére van 6 alap stratégia, melyeket valódi tudósok, pszichológusok fejlesztettek ki/szedtek össze. Ezek a következők: Fontos, hogy szkeptikus légy a címekkel kapcsolatosan, hogyha valami hihetetlen dolgot olvasol, akkor az valószínüleg nem igaz, lehet, hogy szenzáció és klikkvadász szalagcím. Mindenesetre, hogyha megnyitod, akkor nézd meg a cikk forrását, hogy kire …	#NULL!	#NULL!	#NULL!	#NULL!	#NULL!	#NULL!	#NULL!		#NULL!	1	1	1	1	1	1	1	1	1	1	1	1	1	1	3	1	9.248	4	2
100	2727	1	2021-11-04 05:46:27	R_1Gv146JvHrtqZLm	EN	1	1	2	23	1	1117	5	4	1	2	3	1	4	3	1		#NULL!	1	#NULL!	#NULL!	#NULL!	#NULL!	#NULL!	Kedves Apa! Mint ahogy Te is szoktad mondani, mi már beleszülettünk az internet világába, ezért nekünk könnyebb eligazodni benne. Egyetértek, és szívesen segítek, hogy Te is magabiztosan tudd használni a social media felületeket (pl Facebook). A chatelést egészen jól használod, néha lehetnél kicsit bőbeszédűbb. De csakis ott, nem mások bejegyzései és képei alatt, hisz azt bárki láthatja. Nekem pl…	4	1	2	2	2	1	2	1	2	1	2	1	2	2	2	2	2	8.448	6	4
100	3795	1	2021-11-04 06:32:29	R_0vnSl3MmuQwE5j3	EN	1	1	2	22	1	1063	4	3	4	2	4	3	2	4	1		1	#NULL!	1	#NULL!	#NULL!	#NULL!	#NULL!	Kedves Nagymama! A közösségi oldalak használatának megvannak a maguk íratlan szabályai, amiket anno mi is elsajátítottunk. Mivel te még viszonylag új vagy ezeken a felületeken, szeretnék megemlíteni néhány olyan dolgot, melyre jó volna odafigyelni a kínos helyzetek elkerülése érdekében. Személyes dolgokat SOHA ne írj ki üzenőfalra, kommentbe, hiszen azok csak az adott személyre tartoznak, ellenbe…	6	3	1	1	1	1	1	1	1	1	1	1	1	2	1	4	1	12.618	2	4
100	2407	1	2021-11-04 07:00:01	R_2fkCyAnxL103r3K	EN	1	1	2	23	1	1119	5	3	2	1	3	2	1	2	1		#NULL!	#NULL!	#NULL!	#NULL!	#NULL!	#NULL!	1	Kedves Edit kereszt! Nem hinném, hogy egy kép alatt személyes dolgaidról kellene írni. Szerintem az nem odavaló, nem tartozik senkire sem. Ha szülinapom van mindig egy gifet küldesz (szerencsére csak messengeren) és ez egyáltalán nem személyes. A like-ok használatát fontos megtanulni az online térben. Nem mindent szabad likeolni, illetve jelentése tetszést fejez ki, ezért negatív dolgokat nem sza…	5	3	3	1	2	3	2	2	2	2	2	1	2	2	2	2	2	3.764	5	4
100	1733	1	2021-11-04 07:06:46	R_3KNNNsCkfhEyhqE	EN	1	1	2	23	1	1213	5	4	3	1	2	2	3	1	0	Kedves Nagymama! Tudom, hogy nagyon szeretsz időt tölteni a közösségi oldalakon és nincs is ezzel semmi baj, de kérlek ne higgy el mindent, amit ott írnak, mindig gondolj arra, hogy sokan csak unalomból, feszültségkeltés miatt, viccként vagy akár tudatlanságból terjesztik ezeket az információkat. Ha találsz egy érdekes hírt, ne oszd meg egyből, hanem nézzél utána más oldalakon is, például valamil…	#NULL!	#NULL!	#NULL!	#NULL!	#NULL!	#NULL!	#NULL!		#NULL!	1	1	1	1	4	1	2	1	1	1	1	1	2	1	3	1	9.651	4	3
97	1383	0	2021-11-04 07:48:15	R_2uIjt3XHlAtVUzl	EN	1	1	2	20	2	5600	4	3	5	3	3	4	3	3	1		#NULL!	#NULL!	1	#NULL!	#NULL!	#NULL!	#NULL!	Kedves Nagymama! Ha tetszik valamelyik képem a facebook-on akkor ne oda kommentelj mindenféle személyes üzenetet, hanem írj nekem privát üzenetet vagy hívj fel, és így elkerüljük a kellemetleségeket. Illetve ha valamelyik videó tetszik neked a facebook-on, akkor ne oszd meg az egész világnak, hanem küldd el bármelyik ismerősödnek vagy mentsd le. Dorina, 17 éves egyetemi hallgató	7	1	1	2	2	2	2	2	1	2	1	3	2	2	2	2	1	6.211	12	3
97	4022	0	2021-11-04 07:48:21	R_2f9czQDXhkzqnwR	EN	1	1	2	2000	3	2921	4	2	4	3	4	3	4	4	1		#NULL!	#NULL!	#NULL!	#NULL!	#NULL!	#NULL!	1	Kedves Nagyi! Nem kell minden mozzanatot megosztani az életünkről az interneten, mert akiket érdekel, azok úgyis érdeklődnek, akiket nem, azoknak meg abszolút semmi köze hozzá. A nyilvános megosztások helyett messengeren közöljék az emberekkel a mondandójukat, vagy hívják fel őket, így sokkal személyesebb lesz a beszélgetés. Egy bizonyos kor felett az emberek, nagyon bátran és kreatívan használjá…	4	1	1	1	1	3	1	1	1	1	1	2	1	2	1	1	1	7.11	3	3
97	2883	0	2021-11-04 07:48:23	R_2e4JZBGHNLDT27i	EN	1	1	2	21	3	8700	4	2	4	3	3	2	2	2	1		#NULL!	#NULL!	1	#NULL!	#NULL!	#NULL!	#NULL!	Kedves Idősebb generáció! Tudom, hogy nem lehet könnyű 40, 50, akár 60 évesen először találkozni a közösségi médiával. Nem úgy mint nekünk, akik 10 éves korunk óta játszunk számítógépes játékokkal, nézünk youtube videókat és vagyunk jelen több közösségi oldalon. Persze nekünk sem ment könnyen a beletanulás...a mai napig emlékszem, hogy általános iskolás korunkban mindent kiírtunk a facebookra. Be…	7	3	2	1	2	3	2	3	3	1	2	2	2	3	2	3	2	10.603	3	3
97	920	0	2021-11-04 07:48:26	R_2YyvJZH3qYI4lG6	EN	1	1	2	21	1	1182	4	2	4	3	3	3	3	3	0	Kedves Mama! Ne higgy el mindent, amit hallasz főleg azt ne amit az interneten olvasol! Szerető unokád	#NULL!	#NULL!	#NULL!	#NULL!	#NULL!	#NULL!	#NULL!		#NULL!	1	1	1	1	1	1	1	1	1	1	1	1	1	1	1	1	1.994	3	1
97	1454	0	2021-11-04 07:48:27	R_2Yh7VJmfKolZo3R	EN	1	1	2	19	1	1223	4	4	4	1	3	5	1	5	1		1	#NULL!	#NULL!	#NULL!	#NULL!	#NULL!	#NULL!	Kedves Anya! Egész ügyesen használod a facebookot másod nincs is úgyhogy szuper. Viszont a chaten , videóhívásokon és az okostelefonod használatán lenne még mit csiszolni. A Messenger üzenetek nem levelek nem kell őket aláírni akkor sem ha idegennek küldöm hiszen látja a nevedet a profilod miatt. Nem kell mindent egy üzenetbe sűríteni a rövid tömör üzenetek célravezetőbbek szoktak lenni az online…	7	1	2	1	2	1	2	2	2	2	2	1	2	2	2	3	2	0.884	8	4
97	1428	0	2021-11-04 07:48:28	R_2VO7uyLvf9floTh	EN	1	1	2	25	2	3100	4	3	2	1	1	1	1	1	1		#NULL!	#NULL!	1	1	#NULL!	#NULL!	#NULL!	Kedves Nagymama! Nagyon jó, hogy csatlakoztál Te is a Facebook közösségéhez, így napi szinten tudjuk Veled videóhívásban tartani a kapcsolatot a Messengeren keresztül, még kilométerekkel arrébbról is. Te is mindig mondod, hogy milyen jó látni így az unokákat és dédunokákat, viszont a heti többszöri véletlen hívások a munkahelyen nem a legideálisabbak. Ahogy korábban is megbeszéltük, a beszélgetés…	5	1	1	1	1	1	1	1	1	1	1	1	1	4	1	4	1	10.041	2	1
97	2252	0	2021-11-04 07:48:30	R_2TmZyoj2xvVa23z	EN	1	1	2	22	2	8000	4	4	5	2	1	3	4	2	0	Kedves Nagyi! Mivel te a korosztályodhoz képest nagyon aktív vagy a közösségi oldalkaon, úgy gondolom, hogy fontos lenne számodra tudni, hogy ezeken a portálokon nem minden hír igaz, amit olvasol vagy megosztanak az ismerőseid. Íme néhány stratégia, amivel kitudod szűrni a hiteltelen híreket, cikkeket. Van a " légy szkeptikus a címekkel kapcsolatban" stratégia, ami azt jelenti, hogy ha alaposabba…	#NULL!	#NULL!	#NULL!	#NULL!	#NULL!	#NULL!	#NULL!		#NULL!	3	1	2	1	3	1	2	1	1	1	2	1	1	1	3	1	9.004	4	3
97	1164	0	2021-11-04 07:48:34	R_28TLvoyQt5sfXYx	EN	1	1	1	21	1	1157	4	2	2	2	1	3	5	2	1		#NULL!	1	#NULL!	#NULL!	#NULL!	#NULL!	#NULL!	Kedves apa! Számomra felettébb frusztráló, hogy amikor hébe-hóba küldök egy képet, vagy írok valami fontosat, akkor az összes reakció rá egy like. Inkább ne válaszolj rá, vagy valami, de ez a szimpla itt egy like elég kellemetlen. Nagyjából ez az az ok, amiért egy ideje semmit se küldök el neked. Vagy ne nézd meg, vagy ha már láttad valami apró normális visszajelzést írj, küldj.	4	3	2	1	1	1	1	1	1	1	1	3	1	1	1	1	1	4.629	3	3
97	1838	0	2021-11-04 07:48:39	R_21H8WP5izmkl90c	EN	1	1	2	21	3	2310	4	2	5	1	4	2	3	3	1		1	1	#NULL!	#NULL!	#NULL!	#NULL!	1	Kedves idős rokonok! Kellemetlenül tapasztalom, hogy a fiatal unokák/rokonok profilképeik alatt olyan kommenteket látok, melyek a fiatal generációl számára kínos lehet. Ez akár felesleges családi konfliktusokhoz is vezethet, amit el lehet kerülni. Mielőtt bármit posztolnánk akár kommentként, akár egy képként, kérdezzük meg érintetteket, hogy ez jól mutat-e a platformon, vagy olyan helyzetbe hozzu…	5	2	2	2	2	2	2	2	2	1	2	1	2	3	4	3	3	11.257	2	3
97	2826	0	2021-11-04 07:48:39	R_1q3BAq4s3e39ZaZ	EN	1	1	2	21	1	1071	4	3	1	2	2	1	2	2	0	Kedves Anya! Mostanában azt veszem észre, hogy sokszor kattintasz rá kamu hírekre, akár olyanokra is, amik vírust tartalmaznak. Szerintem fontos lenne, hogy ne higgy el mindent, amit először olvasol, nézd meg miket reagáltak rá az emberek, ki a feladó vagy, ki posztolta, mindenképp nézz utána igaz-e, vagyis máshol írnak e róla. Arra is figyelj nem valami hülyeség-e, amit olvasol, van e valóság al…	#NULL!	#NULL!	#NULL!	#NULL!	#NULL!	#NULL!	#NULL!		#NULL!	1	2	3	2	3	2	2	2	1	2	2	2	2	2	4	2	5.401	2	3
97	1710	0	2021-11-04 07:48:42	R_1mI5QCpV3t9RksE	EN	1	1	2	2001	3	5720	4	3	4	1	2	3	2	2	1		#NULL!	#NULL!	#NULL!	#NULL!	#NULL!	#NULL!	1	Kedves szomszéd néni! Nagyon szeretek magával beszélgetni személyesen, mert nagyon kedvesnek tartom önt. Viszont, amikor évente egyszer profilképet változtatok Facebookon, annak annyira nem örülök, hogy persze biztos jó szándékból, de hozzá kommenteli, azt hogy nem áll jól nekem az az arc amit "vágok" a képen. Elfogadom a véleményét, de kérem ezt személyesen mondja el nekem, mert több, mint kelle…	4	2	2	2	2	2	2	1	2	2	2	2	2	1	2	3	2	9.922	2	3
97	3627	0	2021-11-04 07:48:42	R_21FLVfjzQUdVxtg	EN	1	1	2	18	2	7400	4	2	3	3	3	3	4	4	1		1	#NULL!	#NULL!	#NULL!	#NULL!	#NULL!	#NULL!	Kedves Anya! Náhany tanácsot szeretnék adni az internetezéssel kapcsolatban, hogy elkerüld a kellemetlen szituációkat az online világban. Sok szülő és nagyszülő abba ahibába esik, hogy a gyermeke nyilvános posztja alá ír személyes, sokszor kellemetlen dolgokat, amikkel elég kínos helyzetbe lehet hozni a fiatalokat. Azt tanácsolom, hogy nyilvánosan csak semleges dolgokat írj/ posztolj, légy tömör …	7	2	1	1	2	2	1	2	1	2	1	1	1	2	1	2	1	7.969	2	3
97	2924	0	2021-11-04 07:48:43	R_1rNcTFvG65uT1hh	EN	1	1	2	53	3	2040	4	2	1	1	1	1	1	1	0	Kedves Anya! Már sokszor beszéltünk az alábbi témáról. Olvastam egy jó összefoglalót amit most megosztok veled, mert szeretlek és nem akarom, hogy feleslegesen aggódj vagy stresszelj a manipulált média hírek miatt. Ezeket tartsd szem előtt! 1. Légy szkeptikus a címekkel kapcsolatban: -Ha a címben szereplő megdöbbentő állítások hihetetlennek hangzanak, akkor valószínűleg azok is. 2.Nézz a félelemk…	#NULL!	#NULL!	#NULL!	#NULL!	#NULL!	#NULL!	#NULL!		#NULL!	2	2	1	2	3	2	1	2	3	2	1	2	3	2	3	2	12.027	2	4
97	2279	0	2021-11-04 07:48:44	R_1o1t100rqJh9RFM	EN	1	1	2	20	1	1138	4	5	6	2	3	2	4	4	0	Kedves Papa! Néha igazán aggódom érted, mert nem tudod hogy mennyi veszélynek vagy kitéve a mai rohanó világban. Nagyon fontos figyelni arra, hogy kinek, mikor és hol adod meg az adataidat. Azt is lényeges tudni, hogy amit az interneten olvasol nem mind igaz és valóságos. Nekem ezek a fő tanácsaim számodra!	#NULL!	#NULL!	#NULL!	#NULL!	#NULL!	#NULL!	#NULL!		#NULL!	4	2	2	2	2	2	3	2	3	2	3	2	2	2	2	2	8.7	2	3
97	1711	0	2021-11-04 07:48:46	R_1dgLjKKdnvvHlKK	EN	1	1	2	19	4	2851	4	2	5	1	2	2	1	1	1		#NULL!	1	1	#NULL!	#NULL!	#NULL!	1	Kedves Nagyi ! Bár a születésnapi és névnapi nyuszis és macis posztok nagyon aranyosak és értékelem , hogy gondoltál rám, de lassan 20 évesen ezek kicsit kellemetlenek tudnak lenni, így elég lenne, ha személyesen köszöntenél fel akkor amikor találkozunk. Annak még jobban örülnék mint a nyusziknak	5	1	1	1	2	3	2	2	2	2	2	3	2	2	2	3	2	18.275	3	3
97	3396	0	2021-11-04 07:48:49	R_1d0S01zcDC0XoWa	EN	1	1	2	20	3	445100	4	2	5	2	3	2	3	5	1		1	#NULL!	1	#NULL!	#NULL!	#NULL!	#NULL!	Kedves Mama! Nagyon kedves tőled, hogy mind a 9 gyermeked és 18 unokád születésnapját fejben tartod és sosem hagysz ki egy köszöntést sem a Facebook-on, de van egy fontos dolog amit tudnod kell. Nem biztos, hogy eljut mindenkihez az üzeneted ha nem jelölöd meg rajta a címzettet csak leírod a nevét a bejegyzésedben. Van erre egy jó stratégia: a címzettek saját oldalára üzensz. Elmondom hogyan tedd…	7	3	1	1	1	2	1	3	1	2	1	2	1	2	1	3	1	25.211	2	4
97	1776	0	2021-11-04 07:48:52	R_1OH0k2eEDQIsSRr	EN	1	1	2	24	3	8600	5	3	3	1	1	1	1	1	1		1	1	#NULL!	#NULL!	#NULL!	#NULL!	1	Kedves X/Y! Kérlek ne osszál meg nyilvános felületeken olyan belső családi információkat, amelyek valemely családtagod vagy közeli hozzátartozód egészégi állapotára vonatkoznak. Ugyanez a kérés vonatkozik arra is, ha valakit fel kívánsz köszönteni a születésnapja vagy névnapja alkalmából. Úgy vélem ha személyesen az adott illetőnek küldjük el üzenetben a jókívánságainkat - akárcsak egy sima szöve…	1	1	1	1	1	1	1	1	1	1	1	1	1	1	1	2	1	10.323	2	3
97	1318	0	2021-11-04 07:48:52	R_1dE3FOkYfenlvR8	EN	1	1	1	21	3	2600	4	4	3	4	4	3	3	3	0	Kedves Nagyszülők! A hírek elolvasásánál nagyon fontos, hogy ne dőljetek be a bicskanyitogató szalagcímeknek, mert sokszor tényleg arra megy ki a játék, hogy felbőszítsék az embereket! A keresési találatoknál pedig mielőtt elolvastok egy online forrást, nézzétek meg az első öt, hivatkozás esetén pedig az első tíz forrást! Erre azért van szükség, hogy egy személyes vagy online vita esetén minél re…	#NULL!	#NULL!	#NULL!	#NULL!	#NULL!	#NULL!	#NULL!		#NULL!	4	4	4	4	3	3	3	3	1	2	4	4	1	2	4	4	7.017	2	4
97	1379	0	2021-11-04 07:48:54	R_1MSCrUgoFIwrjwu	EN	1	1	2	22	1	1021	4	3	4	2	4	4	5	3	0	Kedves Nagymama és Nagypapa! Most néhány stratégiát osztok meg veletek, amik segítenek majd eligazodni az internetes világban. Tudom sokszor nehéz lehet tájékozódni az online felületeken, ezért is szeretnék segíteni. Mikor felmentek egy internetes oldalra, és olvastok valami hírt (pl. Facebookon), fontos, hogy fordítsatok figyelmet a címére, ha nagyon butaságnak hangzik, akkor valószínűleg az is,…	#NULL!	#NULL!	#NULL!	#NULL!	#NULL!	#NULL!	#NULL!		#NULL!	1	2	1	2	3	2	2	2	2	2	1	2	2	2	2	2	5.946	3	3
97	2570	0	2021-11-04 07:48:55	R_1PaT1rQBSEtx0HO	EN	1	1	2	21	4	8357	4	2	4	5	1	1	1	1	1		1	1	#NULL!	#NULL!	#NULL!	#NULL!	#NULL!	Kedves Anya! Nagyon ügyesen kezeled most már az érintőképernyős telefonodat és a Facebook-ot is, de ahogy mondani szoktad, mindig van hova fejlődni. Tanácsaimat kérlek ne vedd zokon, segítő szándék vezérel, hogy még hatékonyabban, könnyebben és gyorsabban tudd használni az internetet és az alkalmazásokat. Nálad nem az emojik rossz használatát szeretném kiemelni, hanem magára a használatukra szere…	7	2	1	1	1	3	1	1	1	1	1	1	1	1	1	3	1	5.046	2	3
97	5534	0	2021-11-04 07:48:56	R_1ODB5nXqvhf51o7	EN	1	1	1	23	1	1223	5	4	3	4	4	2	3	3	1		#NULL!	#NULL!	1	#NULL!	#NULL!	#NULL!	#NULL!	Kedves Nagyi! Azért írom ezt a levelet, hogy az online térben való kommunikációs szabályokat közelebb hozzam hozzád. A fiatal felnőttek korosztályát erősítő emberek véleménye szerint az idősebb személyek sok esetben (természetesen akár akaratlanul is) nem viselkednek megfelelő módon a közösségi médiafelületeken. A nem megfelelő viselkedés számos dolgot érinthet. Ilyen például az, amikor az idős e…	6	2	2	1	2	3	2	1	2	1	2	2	2	2	2	3	2	5.098	2	4
97	1401	0	2021-11-04 07:48:56	R_1LwKF0gMZMHTbCD	EN	1	1	2	22	1	1149	4	2	4	2	3	3	3	2	1		#NULL!	#NULL!	1	#NULL!	#NULL!	#NULL!	#NULL!	Kedves Nagyi! Mielőtt lecseréled a profilképed vagy kiposztolsz valamit Facebookra nyugodtan írj nekem/hívj fel hogy tudjak segíteni neked eldönteni, hogy melyik legyen az a kép, hogy milyen szöveget írj hozzá illetve a feltöltésben is szívesen segítek.	7	1	1	2	1	3	1	4	1	3	1	3	1	3	1	4	1	7.043	2	2
97	999	0	2021-11-04 07:48:58	R_1KwKe895QyvQUo3	EN	1	1	2	23	1	1119	5	5	5	2	3	3	2	2	1		1	1	#NULL!	#NULL!	#NULL!	#NULL!	#NULL!	Kedves Apa! Én megértem, hogy ez már nem a te világod és nem tudsz gyorsan és nincs kedved egy ujjal hosszú összetett mondatokat írni, de mindenre azt válaszolni, hogy "ok", akkor is, hogy ha valami hiperszuper jó dolog történik velem pl.: 5-öst kaptam a szigorlatomra, és arra is, hogy ha annyit írok, hogy hazaértem.	7	3	2	2	2	3	2	4	2	2	2	4	2	3	2	3	2	11.628	2	2
97	2035	0	2021-11-04 07:49:00	R_1K3HROlz5TMXi8k	EN	1	1	1	22	1	1165	4	4	4	2	3	1	2	2	0	Kedves Nagymama és Nagynéném! Kérlek ne higgyetek el mindenféle híreket, amit az internetes felületeken olvastok. Nem mindig valóságos, megbízható forrásokból érkeznek ezek a hírek. Nagyon sokan csak azért írnak, vagy osztanak meg nem mindig valós információkat, hogy rémhíreket terjesszenek. Ilyenkor nagyon sokan tényként veszik ezeket és terjesztik tovább, ezzel kellő pánikot keltve környezetükb…	#NULL!	#NULL!	#NULL!	#NULL!	#NULL!	#NULL!	#NULL!		#NULL!	3	2	3	2	2	2	2	2	3	2	3	2	1	2	1	2	8.353	2	4
97	795	0	2021-11-04 07:49:05	R_1BVCdVXyR0mMAuC	EN	1	1	2	25	1	1148	4	5	4	2	2	1	1	1	1		1	#NULL!	#NULL!	#NULL!	#NULL!	#NULL!	#NULL!	Kedves Anya! Szerintem fontos tudnod, hogy a Facebook-on nem ajánlott minden családi eseményről kirakni egy képet/bejegyzést, mert ezek intim dolgok, lehet, hogy a képen megjelölt embereknek kellemetlen lehet ezt viszontlátni a profilodon. A képek alatti kommentszekcióban szintén kellemetlen lehet, ha a saját élményeidet írod le a nyilvánosságnak, ezt inkább privát (Messenger) üzenetben tedd meg.…	6	2	1	3	1	3	1	1	1	1	1	2	1	1	1	1	1	3.11	3	3
97	1435	0	2021-11-04 07:49:06	R_1KkJthyotW0sobW	EN	1	1	1	21	1	1161	4	5	5	2	2	1	3	4	1		#NULL!	#NULL!	#NULL!	#NULL!	#NULL!	1	#NULL!	Kedves Nagybátyjám! Kérlek használj írásjeleket és tagold normálisan a mondatokat. Ne legyél olyan mint az összes többi kommentelő, aki folyamatosan elírja a szavakat. Nem tud mondatokat tagolni, illetve értelmes legyenek a mondatok. Olyan ezket olvasni mintha valaki nem tud magyarul beszélni. Aztán meg lehet, hogy ez valóban azért van, mert az illető valóban nem tud magyarul, de ez már részlet k…	6	1	1	2	1	1	1	1	1	2	1	1	1	2	1	2	1	10.124	2	3
97	2200	0	2021-11-04 07:49:07	R_1JDDJwF83e448I1	EN	1	1	2	20	4	2071	5	3	4	5	5	4	3	3	1		#NULL!	#NULL!	#NULL!	#NULL!	#NULL!	#NULL!	1	Kedves Rokonom! nagyon kedvellek téged, azonban sokszor zavarba hozol, amikor a falamra születésnap vagy névnap alkalmából régi, 70es években használt képeslapokat küldesz virtuálisan. Rengeteg fiatal, korosztályombeli ismerősöm van, akik nevetségesnek találják ezeket, én azonban nem szeretném, ha bárki kinevetne téged. A legegyszerűbb lenne, ha te is átállnál az üzenőfalon történő üzenetírásra, …	5	1	2	3	3	3	2	4	3	4	4	1	2	1	2	1	2	3.158	5	3
97	1800	0	2021-11-04 07:49:08	R_1Cl8CqucwqxWMiU	EN	1	1	2	21	4	8086	4	4	4	1	2	1	1	1	0	Kedves Mama! Mostanában észrevettem, hogy egyre aktívabb vagy a Facebookon. Ez szuper, viszont szeretném felhívni a figyelmed néhány fontos dologra a cikkekkel és posztokkal kapcsolatban. A korona vírusról rengeteg ember beszél, mivel egy súlyos globális probléma, ami a mindennapjaink része, de jó ha tudod, hogy sokan tudatlanul, tájékozatlanul és szakképzetlenül "okoskodnak" a közösségi hálón. K…	#NULL!	#NULL!	#NULL!	#NULL!	#NULL!	#NULL!	#NULL!		#NULL!	2	2	1	2	2	2	2	2	2	2	2	2	2	2	1	2	9.667	2	4
100	2158	1	2021-11-04 09:29:43	R_2dgzqEv2nkGQD6J	EN	1	1	2	19	2	9012	4	6	6	3	3	3	3	3	0	Kedves Nagymama! Nagyon fontos hogy megbízható forrásból tájékozódj. Az álhírek és hamis információk elkerülése érdekében oda kell figyelni az interneten talált tartalmak mivoltára, minőségére! Nem elég egyszer elolvasni ahhoz hogy biztosak legyunk a hitelességben, ehhez komoly áttekintés szükséges. Erre felsorolok pár peldat: 1.Figyeljünk a címre! Ha furcsán hangzik, esetleg helyesírási hibákat …	#NULL!	#NULL!	#NULL!	#NULL!	#NULL!	#NULL!	#NULL!		#NULL!	1	2	1	2	1	2	1	2	1	2	1	2	1	2	1	2	6.936	5	3
100	1294	1	2021-11-04 09:57:16	R_4OvJhqIBTc4m44p	EN	1	1	1	21	1	1066	4	3	4	2	2	3	4	2	0	Kedves Nagymama! A mai internet világában rengeteg olyan információt osztanak meg az emberekkel, melyek fele se igaz. A Facebook tele van kamu sztorikkal, vagy éppen olyan politikai cikkekel, ami befolyásolja a véleményed egy párt/ személy iránt, és teljesen félrevezet téged. Azt tanácsolom, próbálj olyan cikkeket olvasni, melyeket nagyobb hírportálok készítenek, persze ez sem jelenti teljes mért…	#NULL!	#NULL!	#NULL!	#NULL!	#NULL!	#NULL!	#NULL!		#NULL!	3	1	2	1	3	1	1	1	3	1	3	1	1	1	3	1	13.196	2	4
100	5148	1	2021-11-04 10:00:48	R_3m8lFUqkSn2We2r	EN	1	1	2	20	1	1171	4	2	4	1	2	1	1	1	0	Kedves Mama! Ha találkozol az internet világában egy információval mondjuk egy cikkben, akkor nem kell és nem is szabad egyből elhinned mindent belőle és abban szeretnék neked segíteni, hogy mikre is tudsz figyelni, amik alapján lehetőleg nem dőlsz be a hamis információknak. Fontos hogy szkeptikusan nézd elsősorban ezeket a cikkeket és inkább légy gyanakvó mint megvezethető már a címekkel kapcsol…	#NULL!	#NULL!	#NULL!	#NULL!	#NULL!	#NULL!	#NULL!		#NULL!	1	2	1	2	1	2	2	2	2	2	1	2	2	2	1	2	12.19	2	3
100	2455	1	2021-11-04 10:31:36	R_ABgVe2t5NbVgt2h	EN	1	1	1	20	1	1185	4	3	3	2	2	2	4	3	1		#NULL!	1	#NULL!	#NULL!	1	#NULL!	1	Kedves Katika néni! Értem én, hogy fontos téma a politika, és egy valamire való polgárnak így vagy úgy kötelessége ilyen témákról beszélgetnie időről időre, viszont erre a Facebook posztok alatti kommentelés nem jó hely. A Caps Lock-kal írt szövegről már automatikusan azt hiszik a fiatalabbak, hogy ordítva tetszik beszélni, és ez akár Katika néni tudtán kívül adhat okot tovább agresszióra a komme…	5	2	3	2	2	3	2	3	3	2	1	3	2	2	2	3	2	1.89	6	3
100	1854	1	2021-11-04 11:23:41	R_1IsXia9oYGUiN1u	EN	1	1	2	23	4	8418	4	2	2	1	1	1	4	1	1		#NULL!	#NULL!	#NULL!	#NULL!	#NULL!	#NULL!	1	Kedves idősebb rokon! Nagyon kedves meg minden ha valakinek minden posztját belikeolod amikor ismerősök lesztek, de ha belegondolsz elég érdekes, hogy ismerősök lettetek és az első dolgod az, hogy végig tekeredik az üzenő falát. Elég azokat belikeolni, amiket feldob amúgyból a Facebook és nem kell vissza nézni évekre visszamenőleg, hogy mit csinált az adott személy. Vannak ott olyan dolog, amik j…	4	1	1	1	1	3	1	2	1	1	1	2	2	2	1	2	1	5.801	6	3
100	171941	1	2021-11-04 11:23:46	R_1hMPFz9hoE9gUaK	EN	1	1	2	20	4	94657	4	2	5	1	2	3	1	1	1		1	#NULL!	#NULL!	#NULL!	#NULL!	#NULL!	#NULL!	Kedves Anya! Ezzel a levéllel szeretnélek kicsit kedvesen informálni, tájékoztatni az internetes úgymond "íratlan szabályokról". Azért is fontos ez, mert ezen szabályok betartása mellett elkerülheted hogy kellemetlenséget okozz másnak, netán magadat viccnek tedd ki. Ne érezd magad rosszul, hogy ezekkel azelőtt nem voltál tisztában, erről nem igazán tehetsz, azonban mindenképp jó, ha elgondolkozol…	5	2	2	2	2	3	2	2	2	3	2	2	2	2	2	3	2	1.592	13	3
100	6568	1	2021-11-04 12:31:47	R_2ruXMUfz2uDBMw2	EN	1	1	2	21	1	1118	4	2	4	2	4	3	2	4	0	Kedves Anya! Ne a Facebookon tájékozódj a világ dolgairól. Nem igaz minden, amit ott olvasol. Legyél szkeptikus, nézz utána, keress rá. Olvasd el, hogy kitől származik a cikk, nézz rá a forrásokra. Ha valami túl hihetetlen ahhoz, hogy igaz legyen, akkor valószínűleg nem igaz. Azt tudom tanácsolni, hogy nem kell elhinni mindent, csak ha megbizonyosodtál a dolgokról.	#NULL!	#NULL!	#NULL!	#NULL!	#NULL!	#NULL!	#NULL!		#NULL!	3	1	2	1	3	1	2	1	2	1	2	1	1	1	2	1	17.775	2	3
100	1434	1	2021-11-04 12:33:15	R_22X4f4nMgLi8dHO	EN	1	1	1	20	3	2890	4	3	4	3	3	3	2	4	1		#NULL!	#NULL!	1	#NULL!	#NULL!	#NULL!	#NULL!	Véleményem szerint az idősebb social media felhasználók tulságosan szókimondóak például a Facebook platformon. Az én idősebb rokonaim mindenhez hozzászólnak, minden témában kifejtik a véleményüket, bármiféle poszthoz hozzászólnak. Emellett, nyilvánosan írnak az üzenőfalraa rokonaiknak személyes üzenetet, ilyenkor én is tájékoztatni szoktam a rokonaim, hogy ilyenkor célszerűbb az üzenetküldés funk…	6	3	2	2	2	3	2	3	2	3	2	2	2	3	2	3	2	2.205	8	3
100	1465	1	2021-11-04 12:44:19	R_1jfkgGH8B4lo4Nm	EN	1	1	2	23	4	7521	5	3	3	3	4	1	2	2	1		1	#NULL!	#NULL!	1	#NULL!	#NULL!	#NULL!	Kedves Anya! Sokszor látom, hogy kiírsz olyan 1-1 mondatos bejegyzéseket, amiket manapság már kicsit furcsa kiírni (pl. amikor van egy nagy vihar, vagy később érkezik a kukás/postás a szokásosnál, és egyéb hasonlóan "felháborító" dolgok). Ezeket szerintem sokkal jobb lenne neked is és az ismerőseidnek is inkább csak privátban megbeszélni azokkal a barátaiddal, akikkel szoktál beszélgetni.	5	1	2	1	2	1	2	1	2	1	2	1	2	1	2	1	2	4.566	2	4
100	3806	1	2021-11-04 14:50:03	R_3rYes8PJHY9Cne0	EN	1	1	1	21	1	1142	4	4	4	2	1	1	2	1	0	Kedves Nagyi! Bizonyosan találkoztál már vele, hogy az internet tele van mindenféle új és nagyszerű hírekkel, cikkekkel, információkkal. Azonban az internet helyzete egy kicsit összetettebb, mint az újságoké, rádió- és tévéműsoroké: előbbieket tudatosan és óvatosan kell megközelíteni, azokat fogyasztani. Éppen ezért szeretnék megosztani veled néhány stratégiát, amivel megelőzheted, hogy becsapjan…	#NULL!	#NULL!	#NULL!	#NULL!	#NULL!	#NULL!	#NULL!		#NULL!	1	2	1	2	2	2	1	2	1	2	1	2	1	2	2	2	12.961	2	3
100	4276	1	2021-11-04 16:12:29	R_1d65Dy6b699KdUB	EN	1	1	2	21	3	2030	4	4	2	5	5	5	5	5	1		#NULL!	#NULL!	1	#NULL!	1	#NULL!	#NULL!	Kedves Nagynénim! Szeretnék segíteni neked abban, hogy hogyan is használd "helyesen" a közösségi oldalakat. Először is kezdjük a legfontosabbal: habár a közösségi oldalak arra vannak, hogy közösséget építsünk, megosszuk az életünket rajta, nem kell mindent. Ugyanúgy, ahogyan a való életben is, vannak dolgok, amiket az ember megtart magának, esetleg elmeséli néhány közeli hozzátartozójának, de nem…	6	2	2	1	2	3	2	3	2	1	2	1	2	1	2	1	2	7.966	2	4
100	1836	1	2021-11-05 01:50:59	R_27WjVJfd5CoZb18	EN	1	1	2	22	4	3275	4	3	2	3	4	3	3	3	1		1	1	1	#NULL!	#NULL!	#NULL!	#NULL!	Kedves Anya! Tudom, hogy néha meggyűlik a bajod a közösségi média használatával, ezért szeretnék egy kicsit segíteni. Kezdjük a Messenger használatával. Nagyon örülök, hogy felfedezted a matricákat, azonban a kevesebb néha több. Elég, ha egy matricával reagálsz az üzenetemre, mert már abból is tudom mi a reakciód. A következő a story megosztása. Tudom, hogy legutóbb csak véletlenül osztottál meg …	7	1	2	2	2	3	2	2	2	2	2	2	1	2	2	2	2	10.057	3	3
97	55794	0	2021-11-05 03:06:25	R_xlUMVylNs4y7TzP	EN	1	1	2	19	3	2120	4	3	4	2	2	1	4	3	0	Kedves Nagyi! Manapság jogosan lehetünk szkeptikusak az interneten terjengő hírekkel szemben. Emiatt szeretnék veled megosztani néhány tanácsot, mely segíti az eligazodást a valós hírek és a koholmányok között. Mindenekelőtt fontos megvizsgálni a címet, ugyanis sok esetben fordul elő hatásvadász cím alkalmazása, ami már önmagában arról árulkodik, hogy álhírről lehet szó. Sokszor élnek az álhírek …	#NULL!	#NULL!	#NULL!	#NULL!	#NULL!	#NULL!	#NULL!		#NULL!	1	1	1	1	2	1	3	1	2	1	2	1	3	1	1	1	27.45	2	3
97	1911	0	2021-11-05 03:06:26	R_3RwqaSnaPmklLOK	EN	1	1	2	20	4	9821	4	5	4	3	4	4	3	3	0	Kedves Apa! Most hogy már a nálunk idősebb generáció is felkerült az internetre, így hasznos lesz egy gyorstalpaló mindenki számára. MINDEN HÍR NEM VALÓDI! Sok ember manapság facebookról tájékozódik. Rengeteg hír van ezen a platformon, azonban a hírek nagy százaléka nem valós. Minden cikk elolvasása után szkeptikusan kell hozzáállni az adott hírhez. Fontos, hogy a szkeptikusság NEM elég. Alaposan…	#NULL!	#NULL!	#NULL!	#NULL!	#NULL!	#NULL!	#NULL!		#NULL!	1	2	3	2	2	2	4	2	3	2	3	2	3	2	2	2	3.165	4	3
97	1281	0	2021-11-05 03:06:28	R_3DusYXr7pIeKmtc	EN	1	1	2	20	1	1097	4	2	4	2	3	1	4	2	0	Kedves Nagyi! Hogy elkerüld az álhíreket, kérdezz utána másoktól, vagy olvass utána más forrásokból is, hogy igaz-e az a hír,amit a social media kiad, ne pedig egyből elhidd, amit pl a facebook ír. Kérdezz rá az unokáidra, vagy olyanokra, akik régebb óta benne vannak ebben az online világban és már tudják, hogy milyen álhírekkel lehet találkozni. Továbbá gondolj bele, hogy az a hír tényleg reális…	#NULL!	#NULL!	#NULL!	#NULL!	#NULL!	#NULL!	#NULL!		#NULL!	1	1	1	1	3	1	3	1	2	1	3	1	2	1	3	1	16.713	3	2
97	3342	0	2021-11-05 03:06:28	R_2Eh6AwYO0lZgQAA	EN	1	1	2	22	3	2092	4	6	6	2	3	1	3	3	0	Kedves Anya! Ha egy hírt olvasol az interneten tudd, hogy előfordul, hogy valamit azért osztanak meg, hogy te azon felháborodj, ráadásul van olyan hogy nem feltétlenül igaz az, amit olvasol. Meg kell róla győződni esetleg más oldalakon is, a forrást is ellenőrizd hogy kitől származik a hír, az is lehet hogy az egész egy poén. Azzal pedig ha hozzászólsz vagy megosztom az adott hírt, nevetségessé t…	#NULL!	#NULL!	#NULL!	#NULL!	#NULL!	#NULL!	#NULL!		#NULL!	1	1	1	1	1	1	2	2	1	1	1	1	1	1	1	1	2.009	4	2
97	1986	0	2021-11-05 03:06:29	R_1Ihk2Ymh4YSvyzQ	EN	1	1	2	20	4	5124	4	3	4	2	3	1	3	2	1		1	1	1	1	#NULL!	#NULL!	#NULL!	Kedves Apa! Nagyon örülök, hogy végre te is csatlakoztál a csodálatos Facebook használók közé. Ez nagyban megkönnyíti egymás között a komunikációt. Viszont a profil és borítóképed több kérdést is kreál bennem. Szívesen segítenék egy olyan profil elkészítésében, ami teljesen előnyös számodra.	7	1	2	3	2	3	2	2	2	2	2	3	2	2	2	2	2	10.023	2	4
100	1773	1	2021-11-05 04:00:33	R_1FkP6H8LAMxtFNh	EN	1	1	2	21	3	8174	4	2	3	2	3	3	3	4	1		1	#NULL!	1	#NULL!	#NULL!	#NULL!	#NULL!	Kedves Nagymama! Igazán örülök, hogy fiatalosan te is részese szeretnél lenni a Facebook életérzésnek, de ez elég hamar be is szippantott téged. Mint ismerősöd (nem mint az unokád) szeretnék rámutatni, hogy a hozzászólások, posztok amiket kiraksz teljesen szembemennek az internetes etikettel. Nézzünk néhány példát: Nem kell mindent megosztani az életedről! Ha valakivel privát dolgokról szeretnél …	6	3	2	1	2	4	2	3	2	1	2	1	2	1	2	4	2	7.364	2	1
100	1168	1	2021-11-05 04:02:55	R_D29U8qT1jWPJPod	EN	1	1	2	22	1	1078	4	3	3	1	1	1	1	1	1		1	1	#NULL!	#NULL!	#NULL!	#NULL!	#NULL!	A leveled: • Kezdd úgy, hogy megnevezed azt a családtagod, akinek leginkább szüksége lenne ezekre az információkra: „Kedves Anya/Apa/Nagyi/Nagypapa!”! • Először a saját szavaiddal foglald össze néhány mondatban a stratégiákat, amelyeket az imént olvastál! (A leírásukat megtalálod a szövegdoboz alatt.) • Majd gondolkodj el egy kicsit azon, hogy o Milyen érvekkel tudod elmondani nekik a leghatékony…	7	2	1	1	1	3	1	3	1	1	1	1	1	1	1	3	1	11.939	2	4
100	2764	1	2021-11-05 04:04:36	R_1ih7o4ZTzQm72XG	EN	1	1	2	21	1	1065	4	3	4	1	1	1	1	1	0	Kedves Nagymama! A tudatos hírfogyasztás bizonoys stratégiákon alapul: mindig nézd meg, hogy az adott hír milyen forrásból származik, nézz a tartalmak mögé, hogy valóban bizonyíthatók-e az információk, vagy esetleg csak a vicc kategóriába esnek - ezt már sokszor a címből is ki lehet szűrni. A valós híreket általában több médium is lehozza, szóval nyugodtan keress további cikkeket is. Remélem, hog…	#NULL!	#NULL!	#NULL!	#NULL!	#NULL!	#NULL!	#NULL!		#NULL!	1	1	1	1	2	1	1	1	1	1	1	1	1	1	2	1	12.389	3	3
100	1757	1	2021-11-05 05:23:26	R_0AKqS7wtsYpxNpn	EN	1	1	1	21	3	8400	4	4	3	1	1	1	2	1	1		#NULL!	#NULL!	#NULL!	1	#NULL!	#NULL!	#NULL!	Kamu hírek megosztása Kedves Nagyapa! Az internet sajnos jóval kevésbé megbízható hírforrás, mint azok, amik évtizedekkel ezelőtt voltak. Pontosabban, nem lehet az internetet egy kalap alá venni, a megbízhatóság oldalanként eltérő. Arra kérlek, hogy mielőtt megosztasz valamit facebookon, járj utána, hogy a hírt más oldalak is közölték-e, és mennyi lehet a valóságtartalma. Nagyon rossz látni, amik…	4	1	1	1	1	1	1	1	1	2	1	2	1	1	1	1	1	35.987	2	4
100	75717	1	2021-11-05 07:12:28	R_2SGnlH4qe4siZ5Y	EN	1	1	2	21	2	3300	4	3	4	2	3	4	4	2	0	Kedves Mami és Papi! Szeretnék kicsit segíteni Nektek az online felületekkel kapcsolatban. Leggyagkrabban a Facebook-ot használjátok, ahol a hírfolyamon mindenféle új hír kering. Viszont arra kérlek Titeket, hogy mivel a politika az egyik érdeklődési körötök, legyetek figyelmesek az ezzel kapcsolatos cikkekről. Tudom, hogy már tapasztaltátok, hogy egyes oldalak nem feltétlen az igazat írják, visz…	#NULL!	#NULL!	#NULL!	#NULL!	#NULL!	#NULL!	#NULL!		#NULL!	2	1	1	1	2	2	1	1	1	2	2	1	2	1	3	2	5.601	2	3
97	2378	0	2021-11-05 08:26:06	R_37Zw6xp0w5AQJ7b	EN	1	1	2	21	4	2071	5	2	5	1	2	1	1	1	1		#NULL!	#NULL!	1	1	1	#NULL!	1	Kedves Nagymama és Nagypapa! Nem kéne a Facebook üzenő falamra írni személyes üzeneteket, mert az nem tartozik senkire csak ránk, inkább használd a messengert vagy hívj fel. Azt sem szeretem, amikor a szülinapomra kirakjátok a Ma van a szülinapom című dalt, mert irtóra kínos és senki nem szereti, itt is jobb ha csak messengeren írsz egy rövid boldog szülinapot üzenetet. És ne meséljetek random, i…	4	1	1	2	1	4	1	1	1	3	1	1	1	2	1	2	1	11.461	3	2
97	54717	0	2021-11-05 08:26:10	R_2xXf4foI7ZGkXRE	EN	1	1	2	20	1	1133	4	7	7	3	2	3	3	4	0	Kedves Mama! Az internet egy nagyon hasznos tényező az életünkben. Mi már majdnem beleszülettünk a digitális világba, számotokra azonban az internet nem volt mindig természetes. Ezért gondolom, hogy fenntartásokkal kell kezelni a rajta lévő információkat. Nagyon sok megbízhatatlan információt tartalmaz, melyeket igyekeznünk kell kiszűrni, ha nem akarunk a csapdájába esni. Rengeteg cikk csak a kat…	#NULL!	#NULL!	#NULL!	#NULL!	#NULL!	#NULL!	#NULL!		#NULL!	2	2	1	2	2	2	2	2	1	2	1	2	3	2	2	2	7.66	2	1
97	938	0	2021-11-05 08:26:11	R_2s5SXH4HltBxwuU	EN	1	1	2	21	1	1083	4	4	4	1	1	1	1	1	1		#NULL!	#NULL!	#NULL!	#NULL!	#NULL!	#NULL!	1	Kedves Nagybácsi! A Facebook fal nem arra való, hogy oda írjuk a személyes beszélgetéseket. Helyette az erre alkalmas, Messenger alkalmazást ajánlom. Ugyanúgy megkeresheted benne az adott ismerőst, barátot, családtagot, és csak neki tudsz így privát üzenetet írni.	4	2	1	1	1	2	1	2	1	1	1	1	1	1	1	1	1	3.981	2	3
100	1801	1	2021-11-05 10:06:54	R_3scfcVIf6v6WuBS	EN	1	1	2	25	1	1133	4	2	3	1	1	1	1	1	1		#NULL!	#NULL!	#NULL!	#NULL!	#NULL!	#NULL!	1	Kedves Rokon! Névnapokra és/vagy születésnapokra nem menő virágos, ízléstelen képeket kitenni az emberek üzenőfalára. Megjelölni egy posztban az összes aznapi névnapos embert, nem személyes. Like jelet küldeni privát üzenetben jelenthet flegmaságot, passzív-agresszivitást, inkább ne használd. Se más, se a saját üzenőfaladra légyszi ne írj ki semmilyen személyes üzenetet, mert olyanok is láthatják…	2	3	1	1	1	3	1	1	1	2	1	1	1	2	1	2	1	8.891	3	3
100	2291	1	2021-11-05 10:39:46	R_3GkXqbNkznsa5ps	EN	1	1	2	22	1	1213	4	3	1	2	2	1	4	1	0	Kedves Nagyi, Mindig légy szkeptikus a címekkel kapcsolatban, pontosan azért rakták azt oda címnek, jó nagy betűkkel, hogy felkeltse a figyelmedet, de ez nem jelenti egyből azt hogy az igaz is. Még ha a cikk igaz is, lehet tök más van benne mint amire a cím utalt. A félelemkeltő információk mögé kell nézni, szimplán lehet hogy ezzel csak manipulálni akarnak valamiért. Mindig vizsgáld meg a hír fo…	#NULL!	#NULL!	#NULL!	#NULL!	#NULL!	#NULL!	#NULL!		#NULL!	2	1	2	1	2	1	1	1	3	1	1	1	2	1	2	1	19.684	2	1
100	1199	1	2021-11-05 12:11:03	R_3gL4tG5wxtz2fvE	EN	1	1	2	21	2	6000	4	3	5	1	1	1	1	1	1		#NULL!	#NULL!	#NULL!	#NULL!	#NULL!	#NULL!	1	Kedves Margó néni! A Facebook úgy működik, hogy mindenki látja, ezért, ha ki tetszik írni az aznapi érzéseit, cselekedeteit vagy hogy mihez lenne kedve azt mindenki látni fogja, nem csak az az 1-2 közeli barát, rokon, családtag, akinek szánni szeretné. Az is lehet, hogy ez másoknak kellemetlen vagy olyan ,amivel nem tudnak azonosulni így kerülendő.	4	3	2	2	2	4	2	4	2	3	2	1	2	2	2	3	2	11.359	3	4
100	27573	1	2021-11-05 13:21:44	R_1HoEZxmVA4CEvrS	EN	1	1	2	21	1	1039	4	2	1	2	4	2	1	1	1		#NULL!	#NULL!	#NULL!	#NULL!	#NULL!	#NULL!	1	Bár régen ez elég jellemző volt a fiatalabb korosztályra is, de mára már azt látom, hogy csak az idősebb korosztály kommentel. Sokszor azt látom egy-egy politikai bejegyzés alatt, hogy "hajrá Orbán Viktor!" vagy "te lennél a legjobb miniszterelnök Gyurcsány!", ami alatt persze hatalmas komment-háborúk alakulnak is. De nem csak politikai témáknál van ez, gyakran személyes fotók alatt is megjelenne…	7	1	1	1	1	2	1	4	3	1	1	1	1	2	1	4	1	16.405	2	4
100	3188	1	2021-11-05 13:43:21	R_brysNmDKf6eHp6h	EN	1	1	2	21	4	4515	4	5	5	2	3	2	3	1	1		1	#NULL!	1	#NULL!	1	#NULL!	#NULL!	Kedves Anya/Apa/Nagymama/Nagypapa/Nagynéni/Nagybácsi! A közösségi oldalakon lehet nyilvánosan is írni a másiknak és privátban is. Szívesen megmutatjuk a különbséget a kettő között, hiszen a valóságban sem akarjuk, hogy 1-1 privát beszélgetésünknek mindenki tanúja legyen. A születésnapi/névnapi köszöntéseket pedig érdemesebb egyszerűen formában elküldeni, hisz hiába jó szándék vezérel minket, nem …	6	3	3	2	2	3	2	3	2	2	2	1	2	2	2	2	2	17.601	4	2
100	286078	1	2021-11-05 14:56:09	R_vv2d1c2TuLjClZT	EN	1	1	3	21	2	6000	4	2	1	2	2	1	1	1	0	Kedves Nagyi! Ha egy provokatív főcím felkeltette az érdeklődésed, olvass kicsit tovább mielőtt úgy döntesz megosztod a sokkoló hírt. Az álhírek számos árulkodó jelet rejthetnek a szövegben. Ellenőrizd a szerzőt és nézz utána, hogy más megbízhatóbb hírügynökségek is írtak-e cikket a történtekről. A modern szerkesztőszoftverek megkönnyítik az emberek számára, hogy valódinak tűnő hamis képeket kész…	#NULL!	#NULL!	#NULL!	#NULL!	#NULL!	#NULL!	#NULL!		#NULL!	1	1	1	1	1	1	2	1	1	1	1	1	1	1	1	1	8.308	2	3
100	1513	1	2021-11-05 16:52:41	R_28NWL47Juu2bkpE	EN	1	1	2	21	1	1192	4	4	3	2	2	1	2	1	0	Kedves NAgypapa! Jó ez a digitalizáció, hogy tudunk távolról is kommunikálni és nyomon követhetjük egymás életét, de. De nem feltétlen kell mindent megosztanod, lájkolnod. Ha egy cikket érdekesnek találsz, és megosztanád velem, kérlek ne nyilvánosan tedd, hanem küldd el nekem üzenetben. Mielőtt véleményt írsz egy cikkre, előbb olvasd el és nézz utána, hogy igaz e. Továbbá nem kell vitatkozni a ci…	#NULL!	#NULL!	#NULL!	#NULL!	#NULL!	#NULL!	#NULL!		#NULL!	2	1	1	1	2	1	1	1	1	1	1	1	1	1	1	1	1.726	2	1
100	6462	1	2021-11-06 05:42:08	R_3qpL3ub1pt1sumU	EN	1	1	1	24	1	1155	4	5	2	2	3	1	3	4	1		#NULL!	#NULL!	#NULL!	1	#NULL!	#NULL!	1	Kedves Nagypapa! Szeretnék mutatni neked egy nagyon hasznos funkciót, amit sokszor alkalmazhatsz majd és személyesebbé teheted majd a számítógépes beszélgetéseket. Van a Facebook-on egy üzenetküldő funkció a jobb alsó sarokban és ott úgy tudsz embereknek üzeneteket írni, hogy azt nem látja majd senki. Így sokkal személyesebbé teheted a beszélgetéseket és senkinek sem lesz belőle kellemetlensége, …	6	1	2	4	2	2	2	1	2	3	2	3	2	3	2	2	2	15.565	3	4
100	2896	1	2021-11-06 13:06:46	R_27pzDegaYgavMl7	EN	1	1	2	19	1	1135	4	2	2	2	1	1	2	3	0	Kedves Nagypapa! Az imént olvastam különböző stratégiákat arra, hogy hogyan kerülhetjük el az álhíreket, és hogyan állíthatjuk meg a terjedésüket. Ezért kérlek, hogy állj szkeptikusabban az általad olvasott hírekkel kapcsolatban, még ha a te véleményeddel meg is egyeznek. Nem minden valóságos, ami a te álláspontod alátámasztja, és ez gyakran már a címből is kitűnik. Gyakran a hergeléssel, gyűlöle…	#NULL!	#NULL!	#NULL!	#NULL!	#NULL!	#NULL!	#NULL!		#NULL!	1	2	1	2	1	2	1	2	1	2	1	2	1	2	3	2	16.727	2	3
100	1764	1	2021-11-06 15:36:56	R_1mmIB7VHMghdRgK	EN	1	1	1	22	3	4600	4	5	5	4	2	1	3	2	1		1	1	1	#NULL!	#NULL!	#NULL!	1	Kedves Nagyi! Nagyon örülök, hogy bégre jelen vagy a közösségi média világban, így most már tudjuk tartani a kapcsolatot, viszont szeretnék néhány tanácsot megfogalmazni neked, amelyek remélem a segítségedre lesznek. A legelső, hogy személyes dolgokat nem posztolunk ki az idővonalra. Ahogyan nem árulod el Erzsikének a titkos húslevesed receptjét, úgy nem kötjük a világ orrára sem, hogy milyen jók…	6	1	1	1	1	1	1	1	1	1	1	1	1	1	1	3	1	12.127	2	3
100	1833	1	2021-11-06 16:43:22	R_3fZ7zGWki1S5vUr	EN	1	1	2	22	1	1136	4	4	4	2	4	2	4	3	0	Kedves Anya! Ha elkezdesz az interneten kutatni, akkor ne felejts el néhány fontos dolgot. Mivel most ismerkedsz a Facebook-kal, jó tudnod, hogy nem kell minden hírt készpénznek venni onnan. Ha nagyon nevetséges egy oldal neve, akkor valószínűleg a hírforrásuk sem a lemegbízhatóbb. Ha meg nem vagy valamiben biztos, akkor nézz utána máshol is. Ha igaz a hír, akkor több oldalon is megtalálod. A más…	#NULL!	#NULL!	#NULL!	#NULL!	#NULL!	#NULL!	#NULL!		#NULL!	1	2	1	2	3	2	3	2	4	2	4	2	4	2	1	2	5.372	4	2
100	1847	1	2021-11-06 17:36:24	R_b7Slz0ax76GtR5L	EN	1	1	2	42	1	1047	5	6	1	2	2	2	2	2	1		1	#NULL!	#NULL!	#NULL!	#NULL!	#NULL!	1	Kedves Anya! Nagyon boldog vagyok, hogy ismét eljutottál egy egzotikus országba és egyedülálló nyugdíjas nőként ezt előteremted magadnak. Kérlek gondold át, hogy a sok fénykép, amit posztolsz fölösleges és rád nézve félelmetes is. Rengeteg az irígy és rosszakaró ember... ne hivalkodj a képekkel, őrizd az élményt, azt soha senki nem veszi el Tőled. Melinda, 42 éves - pedagógus	7	4	2	2	2	4	1	4	2	1	1	2	2	1	2	3	2	15.099	2	1
100	383006	1	2021-11-06 19:45:36	R_1l5ouL76gnrY92m	EN	1	1	2	20	1	1154	4	3	2	4	3	2	2	5	0	Kedves Mami! Szeretnék neked elmondani pár dolgot, amikre figyelj, amikor számítógépezel. Azért fontos ezekre figyelned, hogy ne tudjanak kihasználni, illetve hogy ne zaklasd fel magadat feleslegesen. Légyszi amikor híreket olvasol, gondolj bele egy pillanatra, hogy igazak lehetnek-e. Keress más cikkeket a témában! Nézd meg, ismerős-e, aki a cikket írta! Mit gondolsz, nem lehet, hogy csak egy vic…	#NULL!	#NULL!	#NULL!	#NULL!	#NULL!	#NULL!	#NULL!		#NULL!	1	1	1	1	1	1	1	1	2	1	2	1	2	1	3	1	5.232	5	4
100	1447	1	2021-11-07 01:45:21	R_2e3UTo1dK5A5nY8	EN	1	1	1	46	2	2030	5	2	1	1	1	1	1	1	1		#NULL!	1	#NULL!	#NULL!	#NULL!	#NULL!	1	A túl sok közösségi médiahasználattól a felhasználók egyre rosszabbul érzik magukat, elhiszik, hogy minden túl szép és jó, ami aztán el is kezdi frusztrálni őket.A közösségi médiát nem foglalkoztatja a fenntarthatóság vagy az életminőség egyértelműen profitközpontú.	5	1	2	3	2	2	2	1	2	1	1	1	2	1	2	1	2	7.256	2	3
100	1821	1	2021-11-07 02:57:36	R_DM0oKSAQB3rrkL7	EN	1	1	2	18	3	8600	4	3	5	1	1	1	1	1	0	Kedves Nagypapa! A címek sokszor megtévesztőek lehetnek, ezért nagyon fontos, hogy túlláss egy-egy hangzatos szövegen, hatásvadász címen, éppannyira, hogy a félelemkeltő címeket se hidd el mindig elsőre. A hír forrásának megvizsgálása az egyik legfontosabb teendő, hiszen anélkül bele sem érdemes kezdeni az olvasásába. Sok-sok bizonyíték ellenőrzésével és további cikkek keresésével sikerülhet jobb…	#NULL!	#NULL!	#NULL!	#NULL!	#NULL!	#NULL!	#NULL!		#NULL!	1	2	1	2	2	2	1	2	1	2	1	2	2	2	2	2	8.212	2	4
100	2305	1	2021-11-07 10:13:16	R_1nU5SZvhTDL8fxi	EN	1	1	1	24	1	1139	5	4	2	2	2	2	2	2	0	Kedves Anya! Néha nem árt egy pillanatra megállni és átgondolni azt, hogy mi is az, amiről olvasunk. Az információ hatalom - mondják sokan - és ez valóban így van: minél gyorsabban, minél többet akarunk tudni másoknál. Az internet használatával erre meg is van a lehetőségünk, de csak akkor ha figyelmesek vagyunk és kritikai érzékekkel nyúlunk hozzá. A technológiai fejlődés lehetővé tette, hogy gy…	#NULL!	#NULL!	#NULL!	#NULL!	#NULL!	#NULL!	#NULL!		#NULL!	2	2	1	2	1	2	2	2	2	2	3	2	1	2	1	2	4.638	2	3
100	1484	1	2021-11-07 11:17:02	R_3kh7j9lICMLftZO	EN	1	1	2	24	1	1108	4	3	1	1	1	1	1	1	1		1	#NULL!	1	#NULL!	#NULL!	#NULL!	#NULL!	Kedves Anyu, Nagyon jó látni az új hobbid amely a fotózás azonban szeretném jelezni nem szükséges minden pillanatot a neten is megosztani, főleg nem ugyan azt 48-szor csak más szögből. Továbbá a minden szó után tett ... is tipikus passzív agresszív dolog. A kommunikációd során egy kis asszertivitás fontos lenne szerintem, illetve a legfontosabb 3-5 kép kiválasztása célravezetőbb lenne az emlékeid…	1	1	1	1	1	1	1	1	1	1	1	1	1	3	1	4	1	6.108	2	3
100	4438	1	2021-11-07 13:24:20	R_3G9AhmPjjF7Stsn	EN	1	1	2	22	1	1138	4	3	4	2	4	2	3	4	1		#NULL!	1	#NULL!	#NULL!	1	1	#NULL!	Kedves Apa! Szerintem fontos figyelni arra, hogy a személyes dolgokat megtartsuk magunknak, és nem mindenki számára olvasható helyre írjuk ki az interneten. Továbbá szülinapokon vagy névnapokon, ha már írunk az illetőnek facebookon a falára, jobb egy egyszerű "Boldog szülinapot/névnapot kívánok!", mint egy virágos, tortás kép. Az emojikra is érdemes figyelni, hogyan használjuk,mert mindegyiknek m…	6	2	1	1	1	3	1	3	1	1	1	3	1	1	1	4	1	11.565	2	3
100	2745	1	2021-11-07 17:23:54	R_3JrzelGbpkBI2nv	EN	1	1	2	22	1	1135	4	3	5	1	1	1	1	1	1		#NULL!	1	#NULL!	#NULL!	#NULL!	#NULL!	#NULL!	Kedves Apa! Sok mindent kell még tanulnod a közösségi média felületek íratlan szabályairól. Sok esetben a kevesebb néha több. Személyes dolgokat kiírni a Facebookra például, olyan mintha 40 évvel ezelőtt a hirdetőoszlopra kiragasztottad volna ezeket a sorokat. Te is érzed, hogy nem ragasztanád ki olyan helyre, ahol mindenki látja, hiszen nem tartozik rájuk. A Facebook ugyanilyen. Mindenki látja. …	6	3	2	1	2	4	2	2	2	1	2	1	2	1	2	3	2	6.877	2	3
97	1811	0	2021-11-08 01:10:36	R_w7er5dKdwQzSwqB	EN	1	1	1	20	2	5600	4	3	6	5	5	5	3	3	0	Kedves Anyu! Kérlek, ne higgy el mindenféle butaságot és kamucikket a facebookról, mert félelmet kelthet néhány benned és csak árt az egészségednek. Gondolkodj el rajta először is, mennyire van valóságalapja, lehet hogy csak vicc az egész! Vagy, ha nem tudod eldönteni írd be a google-be és néz utána máshol is. Alapvetően a facen megosztott ilyenféle tartalom hamis a nagy általánosságban.	#NULL!	#NULL!	#NULL!	#NULL!	#NULL!	#NULL!	#NULL!		#NULL!	2	2	2	2	3	2	3	2	1	2	1	2	1	2	1	2	9.476	4	1
97	1297	0	2021-11-08 01:10:37	R_3Lkk6DHFMjjvjXZ	EN	1	1	2	20	1	1196	4	3	5	2	2	3	4	3	0	Kedves Papa! Mindig ellenőrizzük az adott cikk vagy információ forrását. Az ijesztő vagy fenyegető forrásoknak ne dőljünk be, hanem gondoljuk át őket, a félelemkeltő információk mögé kell néznünk. ne higgyük el a címekben szereplő gondolatokat. Keress további cikkeket és ellenőrizd a bizonyítékokat. Gondold át, hogy vajon viccből írták-e az adott szöveget vagy komolyan kell-e venni. Nagyon fontos…	#NULL!	#NULL!	#NULL!	#NULL!	#NULL!	#NULL!	#NULL!		#NULL!	1	1	1	1	4	1	2	1	3	1	2	1	3	1	1	1	7.101	2	1
97	252346	0	2021-11-08 01:10:39	R_3CTWHue1TBYW8b2	EN	1	1	2	19	1	1223	4	5	1	1	1	2	1	2	0	Kedves Anya és Nagyi! Mivel már ti is okostelefont használtok főleg, szeretném ha tudnátok, hogy vannak olyan stratégiák, amikkel ki tudjátok szűrni a hamis, álinfókat, tényeket, híreket, mert nem minden igaz, amit az interneten írnak. Ha olyan infót olvastok, ami megijeszt titeket,félelmet kelt bennetek, nem biztos, hogy igaz, amit írnak. Sokszor a megfélemlítő üzenetek kapják a legnagyobb figye…	#NULL!	#NULL!	#NULL!	#NULL!	#NULL!	#NULL!	#NULL!		#NULL!	1	2	1	2	3	2	2	2	3	2	2	2	1	2	2	2	14.464	2	3
97	2138	0	2021-11-08 01:10:40	R_2rH0sq7BU8vX362	EN	1	1	2	20	1	1035	4	2	4	3	4	4	5	5	0	Kedves Nagyi! Ha az interneten olvasol cikkeket vagy híreket, akkor mindig szkeptikusan kezeld az ott elolvasott információkat. Legtöbbször a hír címe se igaz már és egyáltalán nem a lényeget emeli ki a cikkből. Ezek csak arra vannak, hogy felhívják a figyelmedet, de általában nincs valóságalapjuk. Emellett ha valami olyat olvasol, amitől megijedsz gondolj bele, hogy tényleg félelmetes-e az a dol…	#NULL!	#NULL!	#NULL!	#NULL!	#NULL!	#NULL!	#NULL!		#NULL!	1	1	2	1	3	1	1	1	1	1	2	1	3	1	2	1	8.462	3	3
97	1313	0	2021-11-08 01:10:43	R_2q2eH2WdN0WTGK1	EN	1	1	2	21	1	1193	4	3	4	1	2	2	2	3	0	Kedves Apa! A Facebook és a social media egy nagyon király dolog, azonban nem minden arany ami fénylik. Rengeteg árnyoldala is lehet és könnyen csapdába is ejthet. Fontos, hogy szekptikus légy és megkérdőjelezd a tartalmak hitelességét és megválogasd azoknak a forrásait. Tájékozódj más oldalakon is és ne ossz meg mindent első felindulásból. Ahogy te sem tudhatod kinek a tartalmát böngészed éppen …	#NULL!	#NULL!	#NULL!	#NULL!	#NULL!	#NULL!	#NULL!		#NULL!	1	2	1	2	1	2	1	2	1	2	2	2	2	2	3	2	8.696	3	3
97	3851	0	2021-11-08 01:10:43	R_2WMg9zBW4ZhGNWX	EN	1	1	2	23	4	2096	4	2	1	2	3	1	1	1	1		1	#NULL!	#NULL!	#NULL!	#NULL!	#NULL!	#NULL!	Kedves Anya! Csak azért írok, mert láttam, hogy te is csináltál Facebook profilt. Tudom, hogy még mindig tanulod, hogy melyik gombokat kell használni és mikor. Azért írom ezt a levelet, hogy hátha segítségedre lesz. Biztos te is láttad már, hogy a profilképek megnyitásakor jobboldalt megjelennek a megyjegyzések is, amiket az emberek egymásnak küldenek. Láthatod, hogy ez mindenki számára látható. …	7	2	2	2	2	3	2	2	2	3	2	3	2	1	2	1	2	12.708	4	3
97	2214	0	2021-11-08 01:10:44	R_1OVwG99QYOTfYr9	EN	1	1	2	21	4	2454	4	3	3	3	4	4	2	4	0	Kedves Nagyszüleim! Tudom, hogy sokszor tájékozódtok különböző közösségi oldalakról, viszont szeretném felhívni a figyelmeteket az álhírekre és arra, hogy hogyan küszöbölhetitek ki azt, hogy ezt gondoljátok valóságtartalmú hírnek. Hat különböző módszert szeretnék ajánlani arra, hogy hogyan szűrjétek ki ezeket. Az első, hogy legyetek szkeptikusak a címekkel kapcsolatban, ha például a cím egy megdö…	#NULL!	#NULL!	#NULL!	#NULL!	#NULL!	#NULL!	#NULL!		#NULL!	1	2	1	2	1	2	1	2	1	2	1	2	1	2	1	2	2.971	2	4
97	2317	0	2021-11-08 01:10:45	R_1H2C6lJluOklkry	EN	1	1	2	19	4	7541	4	3	4	2	2	2	3	2	1		#NULL!	#NULL!	1	#NULL!	#NULL!	#NULL!	1	Kedves Nagyi! Nagyon aranyos, hogy mindig hozzászólsz a családtagok új profilképeihez, megosztott eseményeihez. De talán jobb lenne, ha ezt nem olvasná az összes ismerősünk, csak mi, pl. privát beszélgetésben, hiszen így sokkal személyesebb. Mi így is tudjuk, hogy gondolsz ránk és szeretetből írsz nekünk.	7	2	2	2	2	3	2	2	2	3	2	3	2	1	2	1	2	8.813	4	4
100	1859	1	2021-11-08 02:03:43	R_9pJmHJM0s2P96Mh	EN	1	1	1	20	1	1172	4	4	3	3	4	2	4	1	0	Kedves Nagymama! Látom megint megosztottál egy hírt a facebookon ami nem hinném hogy igaz információkat tartalmaz. A jövőben próbáld meg kiszűrni ezeket kezd azzal hogy megnézed a címet ha sok ! jel van benne vagy hihetetlennek hangzik akkor az valószínűleg nem is igaz. Ha olyan infó van a hírbe ami dühöt vagy félelmet kelt akkor az is hamis nagy valószinűséggel. Legközelebb ha ilyen cikket látsz…	#NULL!	#NULL!	#NULL!	#NULL!	#NULL!	#NULL!	#NULL!		#NULL!	1	1	1	1	1	1	2	1	1	1	1	1	2	1	3	1	21.812	2	3
100	3025	1	2021-11-08 02:21:21	R_1mEl55gO3pAjWF4	EN	1	1	2	21	3	2045	4	4	4	1	1	1	1	1	1		#NULL!	#NULL!	1	#NULL!	#NULL!	#NULL!	1	Kedves Nagymama! Örülök, hogy használod a facebook-ot és hogy ilyen rugalmasan tudsz alkalmazkodni az állandóan változó világhoz. Egy dologban engedd meg, hogy segítsek ezzel kapcsolatban. Előfordul, hogy a nekem címzett üzeneteket a falamra írod ki, nem pedig üzenetben küldöd el nekem. A facebook falam nyilvános, mindenki számára látható. Olyan, mint egy nagy szoba, ahol az összes ismerősöm ott …	6	1	1	1	1	3	1	2	1	1	1	2	1	2	1	1	1	7.123	4	4
100	1862	1	2021-11-08 02:54:08	R_3KYFQvmRPuEfuJA	EN	1	1	2	20	3	2330	4	3	5	2	3	1	4	4	1		#NULL!	#NULL!	#NULL!	#NULL!	#NULL!	#NULL!	1	Kedves Nagybácsi! A személyes dolgok facebook-falra történő kiírásával kapcsolatban szeretnék tanácsot adni. Tudom, hogy nem használsz Messengert, mely éppen arra van, hogy ha egy konkrét ismerősödnek szeretnél írni valamit, akkor ott meg tudd tenni, hogy csak ő lássa. De szerintem az nem megoldás, és kellemetlen helyzetbe is hozhat, ha az adott személy facebook-falára írod ki, ugyanis ezt nem cs…	5	1	2	1	2	4	2	2	2	3	2	3	2	1	2	1	2	7.248	4	3
100	2089	1	2021-11-08 06:11:07	R_6EGLj2Wd0dIYM3T	EN	1	1	2	22	4	2141	4	2	3	2	1	1	3	1	0	Kedves Anya! Mivel folyamatosan változik a világ, így nekünk is folyamatosan vele együtt kell változnunk. Ahogyan régen az iskolában megtanultunk bonyolult matematikai képleteket, történelmi tényeket, úgy a technológiai forradalom adta új ismeretekre is szert kell tennünk. Ezt a legegyszerűbben úgy tudnám Neked összefoglalni, hogy az internet használata közben mindig légy kritikus. Mondhatnám úgy…	#NULL!	#NULL!	#NULL!	#NULL!	#NULL!	#NULL!	#NULL!		#NULL!	1	1	1	1	1	1	1	1	1	1	1	1	2	1	2	1	13.691	2	3
100	532664	1	2021-11-08 08:08:02	R_1nUVGG2J9zLnOWO	EN	1	1	2	19	3	2330	4	2	4	3	2	3	3	3	1		#NULL!	#NULL!	#NULL!	#NULL!	#NULL!	#NULL!	1	Kedves idősebb rokon! Örülök, hogy felköszöntött születésnapomon! Igaz, hogy egy kommentben írta le de ez mellèkes, viszont mellé személyes dolgokat is odaírt, amit jobb lett volna egy külön üzenetben, csak nekem írni, nem pedig olyan helyre küldeni ahol minden ismerősöm olvassa! Erre kérem a jövőben figyeljen!	2	3	2	1	2	2	2	3	2	1	2	3	2	2	2	1	2	13.764	5	2
100	1531	1	2021-11-08 08:59:24	R_vlfuGFbbXnHSBep	EN	1	1	2	21	2	8000	4	3	1	3	4	3	4	2	0	Kedves Anya! Nagyon sok igaz és álhír van a közösségi oldalak felületén. Tudom hogy te csak a Facebookot használod és néha onnan olvasol híreket de szeretnélek megkérni rá hogy ne dőlj be ezeknek a híreknek mert a forrásuk ismeretlen. A címüket mindig úgy próbálják kiválsztani hogy valamilyen hatást elérjenek nálad rákattints és elolvasd. De kérlek vigyázz vele mert ez csak egy trükk. Hogy ha tén…	#NULL!	#NULL!	#NULL!	#NULL!	#NULL!	#NULL!	#NULL!		#NULL!	2	1	3	1	3	1	3	1	2	1	2	1	2	1	2	1	7.28	3	4
100	1797	1	2021-11-08 09:11:31	R_SZBIocI4qvqOX3r	EN	1	1	1	23	2	3300	4	5	4	5	5	5	3	3	1		1	#NULL!	#NULL!	#NULL!	#NULL!	#NULL!	#NULL!	Szilárd véleménye: Véleményem szerint nem előnyös ha valaki csak azért jelölget be embereket a Facebookon hogy külön féle adok veszek csoportokba hívja meg őket külön féle célokkal, esetleges akciókért. Ez teljesen ellent mond a Facebooknak lényegének, céljának. Azért hozták létre ezt az alkalmazást hogy szerettein-kel tarthassuk a kapcsolatot vagy esetleg új emberekkel ismerkedjünk meg! Ez által…	2	2	2	4	4	2	2	2	2	2	2	2	2	2	2	2	2	9.278	7	4
100	3719	1	2021-11-08 10:10:07	R_2E0DWgSKSWisgXJ	EN	1	1	1	21	1	1214	4	3	5	4	4	4	3	3	0	Kedves Nagyi! Olyan stratégiákról olvastam, amik megkönnyítik a te social és különböző hírszerző platformokon való léted. Fő a biztonság es a józanész. A következő pár tippel te is könnyen védekezhetsz a kamu hírek, az atverések és a trollok ellen. Fontos ne higyj el mindent a címeknek. Egy adott témának olvass utána több helyen, több forrásban. A cím gyakran csak azért van, hogy felhergeljen és …	#NULL!	#NULL!	#NULL!	#NULL!	#NULL!	#NULL!	#NULL!		#NULL!	4	2	2	2	3	2	3	2	2	2	2	2	2	2	2	2	6.256	5	3
100	1665	1	2021-11-08 10:30:58	R_2WV9MfnPbJQN8zQ	EN	1	1	1	45	1	1171	5	3	1	2	1	1	2	2	0	Kedves Nagymama Azt ajánlom neked, hogy ha továbbra is hiteles információkra vágysz A régi jól bevált módszereidet keresd. Olvass, válogass az újságok között, és úgy nézd a tévét mint eddig. Ha esetleg tényleg kedved szittya facebookoznak, akkor kizárólag arra használd,amire eredetileg kitalálták kapcsolattartásra. Inkább el se olvass ott semmit, mert te még egy olyan világban nőttél fel ahol nem…	#NULL!	#NULL!	#NULL!	#NULL!	#NULL!	#NULL!	#NULL!		#NULL!	2	2	2	2	3	2	2	2	2	2	4	2	2	2	3	2	32.526	5	3
100	1753	1	2021-11-08 13:38:04	R_28U1fhvUX10Bzmx	EN	1	1	2	24	1	1237	4	3	2	1	1	1	5	5	0	Kedves Anya! Az előbb olvastam pár hasznos infót arról, hogyan lehet kiszűrni az álhíreket, amiket Te is szívesen olvasol. Például fontos, hogy megbízható forrásból olvasd őket, ne a facebookról, fontos az is, hogy csekkold le több oldalról is, hogy igaz-e a hír, nem csak valaki álhíreket posztol, ne olvass komenneteket, mert a legtöbb csak ijesztgetés. Szerintem úgy tudnál ezeken túllépni, ha el…	#NULL!	#NULL!	#NULL!	#NULL!	#NULL!	#NULL!	#NULL!		#NULL!	1	1	1	1	1	1	1	1	4	1	4	1	1	1	3	1	7.984	4	4
100	3757	1	2021-11-08 14:07:38	R_1H6Ls9W5dbgZd9j	EN	1	1	2	22	1	1074	4	5	4	2	1	1	2	1	0	Kedves Nagyi! Van néhány hírolvasási stratégia, amely segít ebben, és nem kell hozzájuk különösebb képesség. Ezen stratégiák mindegyike a kritikusságra épül. Az első és legfontosabb, hogy a hír címével is kritikusak legyünk. Tehát ha túl megdöbbentőnek, hihetetlennek tűnik, valószínűleg csak szeretnék, hogy kattintsunk. Ha maga a hír is hihetetlennek tűnik, érdemes utánanézni más hírportálokon is…	#NULL!	#NULL!	#NULL!	#NULL!	#NULL!	#NULL!	#NULL!		#NULL!	1	2	1	2	1	2	2	2	1	2	1	2	2	2	3	2	11.803	2	3
100	1797	1	2021-11-08 15:53:22	R_1QacegURhvClcF5	EN	1	1	1	24	2	9700	4	3	1	1	1	1	1	1	0	Kedves anya! Ha egy hírt olvasol a neten kérlek mindig kételkedj benne egy kicsit, gondolkozz el rakta! Lehet, hogy álhírről vagy paródia hírről van szó. Ilyenkor érdemes egy kicsit elgondolkodni, hogy a cikkel van-e valami cél, amit az írója el akart érni. Lehet, hogy elakart járatni valakit vagy félelmet akar gerjeszteni az emberekben. Mindig gondolj bele mit olvastál, mennyire valószínű, hogy …	#NULL!	#NULL!	#NULL!	#NULL!	#NULL!	#NULL!	#NULL!		#NULL!	1	2	3	2	3	2	3	2	1	2	1	2	3	2	2	2	10.558	3	4
100	1213	1	2021-11-08 15:54:56	R_NWRVZfQRvPeqn4J	EN	1	1	2	21	2	8800	5	2	3	4	4	4	4	4	0	Kedves unokatesó! Nagyon sok hírt osztasz meg a Facebookon, amik nem teljesen reálisak, de már csak az oldal neve által. Tudom nagyon izgalmasak és érdekesek tudnak lenni ezek a hamis információk, viszont iszonyat unrealisak. Kérlek vedd észre ezeket és hiteles hírportálokról informálodj és ossz meg posztokat!	#NULL!	#NULL!	#NULL!	#NULL!	#NULL!	#NULL!	#NULL!		#NULL!	1	2	1	2	4	3	4	4	1	2	1	2	3	2	2	2	1.119	9	3
100	43020	1	2021-11-09 02:35:27	R_2whimUPoj37IpIu	EN	1	1	1	21	3	8600	4	2	2	4	1	2	2	2	1		#NULL!	1	#NULL!	#NULL!	#NULL!	#NULL!	#NULL!	Kedves Apa! Észrevettem, hogy többször előfordult már, hogy valamilyen személyes témát vagy célirányosan egyik embertől a másiknak adott üzenetek nyilvános kommentelőfalon kerültek megbeszélésre. Nem történt nagy baj, viszont ennek nem szabad így történnie. Személyesen társalogva biztos nem szeretnéd feltétlenül, hogy minden ismerősöd hallani tudja a párbeszédeteket. Ezért kérlek a virtuális térb…	6	2	2	1	2	3	2	3	2	2	2	3	2	1	2	3	2	23.574	2	3
100	1994	1	2021-11-09 02:37:31	R_2Yh8wYaL5zG9E9c	EN	1	1	1	23	4	7521	5	1	1	1	1	1	1	1	0	Kedves Anya! Mielőtt elhinnéd egy neten talált hírről, hogy igaz, gondold át, hogy én mit mondanék rá. Ha ezt nem tudod magadtól kitalálni, akkor kérdezz meg mielőtt megosztod. Mindenesetre figyelj oda a címre, a tartalomra és a forrásokra. Ha gyanúsnak és furának hat, akkor könnyen lehet, hogy kamu az egész. Azt is figyeld, hogy lehet, hogy igaz egy cikk, de nagyon el van sarkítva a történet, ho…	#NULL!	#NULL!	#NULL!	#NULL!	#NULL!	#NULL!	#NULL!		#NULL!	1	1	1	1	1	1	1	1	2	1	2	1	1	1	1	1	17.731	2	4
100	597895	1	2021-11-09 03:05:37	R_1l9qZ8hAfjNzeil	EN	1	1	1	19	1	1116	4	3	4	2	3	4	2	2	0	Kedves Nagyi! Nem mindig az az igaz, amit az egyik oldalon látsz ezért jó lenne, ha több különböző helyről is szereznél információkat, valamint azt is megnézhetnéd, hogy azokat a dolgokat amiket írtak, honnan szedték. Nem minden igaz amit az interneten látsz csak ugy mint a valoságban sem minden igaz amit halasz vagy látsz, gondolj csak abba bele, hogy ha mond neked valamit a Julcsi nem feltétlen…	#NULL!	#NULL!	#NULL!	#NULL!	#NULL!	#NULL!	#NULL!		#NULL!	3	2	2	2	4	2	3	2	1	2	1	2	2	2	2	2	12.306	2	4
38	186	0	2021-11-09 04:13:33	R_xr8E0d1oXe8Vzln	EN	1	1	2	21	1	1195	4	5	5	4	3	4	5	4	0		#NULL!	#NULL!	#NULL!	#NULL!	#NULL!	#NULL!	#NULL!		#NULL!	#NULL!	#NULL!	#NULL!	#NULL!	#NULL!	#NULL!	#NULL!	#NULL!	#NULL!	#NULL!	#NULL!	#NULL!	#NULL!	#NULL!	#NULL!	#NULL!	#NULL!	#NULL!	#NULL!
38	387	0	2021-11-09 04:17:30	R_1NyLzd8VFedzeaO	EN	1	1	2	19	1	1112	4	3	5	2	2	1	2	2	0		#NULL!	#NULL!	#NULL!	#NULL!	#NULL!	#NULL!	#NULL!		#NULL!	#NULL!	#NULL!	#NULL!	#NULL!	#NULL!	#NULL!	#NULL!	#NULL!	#NULL!	#NULL!	#NULL!	#NULL!	#NULL!	#NULL!	#NULL!	#NULL!	#NULL!	#NULL!	#NULL!
38	395	0	2021-11-09 04:28:01	R_3CTrwQpP1F5mpaP	EN	1	1	1	23	1	1076	5	4	4	2	3	3	2	3	0		#NULL!	#NULL!	#NULL!	#NULL!	#NULL!	#NULL!	#NULL!		#NULL!	#NULL!	#NULL!	#NULL!	#NULL!	#NULL!	#NULL!	#NULL!	#NULL!	#NULL!	#NULL!	#NULL!	#NULL!	#NULL!	#NULL!	#NULL!	#NULL!	#NULL!	#NULL!	#NULL!
38	543	0	2021-11-09 04:31:58	R_29ptsp6yAHyo9rh	EN	1	1	2	25	4	2113	4	3	4	3	4	3	1	1	0		#NULL!	#NULL!	#NULL!	#NULL!	#NULL!	#NULL!	#NULL!		#NULL!	#NULL!	#NULL!	#NULL!	#NULL!	#NULL!	#NULL!	#NULL!	#NULL!	#NULL!	#NULL!	#NULL!	#NULL!	#NULL!	#NULL!	#NULL!	#NULL!	#NULL!	#NULL!	#NULL!
38	361	0	2021-11-09 04:34:15	R_3kInsfEb4HO4c4J	EN	1	1	2	31	2	8000	5	2	1	2	3	2	1	1	0		#NULL!	#NULL!	#NULL!	#NULL!	#NULL!	#NULL!	#NULL!		#NULL!	#NULL!	#NULL!	#NULL!	#NULL!	#NULL!	#NULL!	#NULL!	#NULL!	#NULL!	#NULL!	#NULL!	#NULL!	#NULL!	#NULL!	#NULL!	#NULL!	#NULL!	#NULL!	#NULL!
38	539	0	2021-11-09 04:40:19	R_UsZOdrivdPwuSSl	EN	1	1	1	21	3	2459	4	1	2	2	3	1	2	1	0		#NULL!	#NULL!	#NULL!	#NULL!	#NULL!	#NULL!	#NULL!		#NULL!	#NULL!	#NULL!	#NULL!	#NULL!	#NULL!	#NULL!	#NULL!	#NULL!	#NULL!	#NULL!	#NULL!	#NULL!	#NULL!	#NULL!	#NULL!	#NULL!	#NULL!	#NULL!	#NULL!
39	375	0	2021-11-09 04:41:20	R_ZypOGalQyuvlSU1	EN	1	1	2	22	4	6328	5	2	3	2	3	2	3	3	1		#NULL!	1	1	#NULL!	1	#NULL!	#NULL!		#NULL!	#NULL!	#NULL!	#NULL!	#NULL!	#NULL!	#NULL!	#NULL!	#NULL!	#NULL!	#NULL!	#NULL!	#NULL!	#NULL!	#NULL!	#NULL!	#NULL!	#NULL!	#NULL!	#NULL!
38	1076	0	2021-11-09 04:45:48	R_z25d7dQtm3zyC8F	EN	1	1	1	25	1	1043	5	4	2	3	4	4	3	2	0		#NULL!	#NULL!	#NULL!	#NULL!	#NULL!	#NULL!	#NULL!		#NULL!	#NULL!	#NULL!	#NULL!	#NULL!	#NULL!	#NULL!	#NULL!	#NULL!	#NULL!	#NULL!	#NULL!	#NULL!	#NULL!	#NULL!	#NULL!	#NULL!	#NULL!	#NULL!	#NULL!
38	1266	0	2021-11-09 04:46:18	R_33pQWIHrZfQK7Ux	EN	1	1	2	20	3	7090	4	2	3	1	2	2	1	2	0		#NULL!	#NULL!	#NULL!	#NULL!	#NULL!	#NULL!	#NULL!		#NULL!	#NULL!	#NULL!	#NULL!	#NULL!	#NULL!	#NULL!	#NULL!	#NULL!	#NULL!	#NULL!	#NULL!	#NULL!	#NULL!	#NULL!	#NULL!	#NULL!	#NULL!	#NULL!	#NULL!
38	394	0	2021-11-09 04:46:33	R_2QueTdX630f3OU9	EN	1	1	1	123	3	1232	2	5	5	4	4	4	4	4	0		#NULL!	#NULL!	#NULL!	#NULL!	#NULL!	#NULL!	#NULL!		#NULL!	#NULL!	#NULL!	#NULL!	#NULL!	#NULL!	#NULL!	#NULL!	#NULL!	#NULL!	#NULL!	#NULL!	#NULL!	#NULL!	#NULL!	#NULL!	#NULL!	#NULL!	#NULL!	#NULL!
39	703	0	2021-11-09 04:47:55	R_1nPjmVRJOhkcIet	EN	1	1	1	23	1	1158	5	4	1	3	2	1	2	1	1		#NULL!	#NULL!	#NULL!	#NULL!	#NULL!	#NULL!	1		#NULL!	#NULL!	#NULL!	#NULL!	#NULL!	#NULL!	#NULL!	#NULL!	#NULL!	#NULL!	#NULL!	#NULL!	#NULL!	#NULL!	#NULL!	#NULL!	#NULL!	#NULL!	#NULL!	#NULL!
38	613	0	2021-11-09 04:51:29	R_2DOLFtbLkJ8zXHx	EN	1	1	2	21	1	1067	4	3	5	1	2	1	1	1	0		#NULL!	#NULL!	#NULL!	#NULL!	#NULL!	#NULL!	#NULL!		#NULL!	#NULL!	#NULL!	#NULL!	#NULL!	#NULL!	#NULL!	#NULL!	#NULL!	#NULL!	#NULL!	#NULL!	#NULL!	#NULL!	#NULL!	#NULL!	#NULL!	#NULL!	#NULL!	#NULL!
38	819	0	2021-11-09 04:53:39	R_238f03J2CB8634V	EN	1	1	2	22	1	1118	4	2	3	1	3	2	4	5	0		#NULL!	#NULL!	#NULL!	#NULL!	#NULL!	#NULL!	#NULL!		#NULL!	#NULL!	#NULL!	#NULL!	#NULL!	#NULL!	#NULL!	#NULL!	#NULL!	#NULL!	#NULL!	#NULL!	#NULL!	#NULL!	#NULL!	#NULL!	#NULL!	#NULL!	#NULL!	#NULL!
100	1287	1	2021-11-09 05:02:48	R_2U3dIz0VMUeiDnV	EN	1	1	2	25	1	1074	5	5	4	1	1	2	2	1	1		1	#NULL!	#NULL!	#NULL!	#NULL!	1	1	Kedves Anya, a social média világában már több dologra kell odafigyelni, mint egy egyszerű levélírásnál. Többek között mielőtt elküldesz egy ,,üzenetet", mindenképp meg kell győződnöd róla, hogy csak és kizárólag a másik fél lássa, és ne nyilvánosan oszd meg. Hiszen másra nem igen tartoznak a család dolgai. Valamint a videóhívás alatt is ugyanolyan jól fogom hallani amit mondasz akkor is, ha nem …	6	1	2	1	2	1	2	3	2	1	2	1	2	3	2	2	2	8.023	2	4
100	11323	1	2021-11-09 05:20:09	R_1BQstPAaqytEQ5e	EN	1	1	2	25	1	1068	5	3	5	1	2	2	2	2	1		#NULL!	1	1	#NULL!	#NULL!	#NULL!	#NULL!	Kedves Nagyi! Nagyon értékelem a sok pozitív üzenetet és képet, amiket Nekem szánva küldesz! Azonban ezeket, ha ilyen formában küldöd, nem csak én látom, hanem bizony mások is. Nagyon szívesen megmutatnám Neked, hogyan tudod ezt ténylegesen csak nekem továbbítani, hogy a személyes üzeneteink igazán csak kettőnk között maradhassanak! Le is írom majd Neked szívesen, hogy akkor is mindig tudd így cs…	5	2	1	1	1	1	1	3	1	1	1	2	1	1	1	2	1	6.986	3	3
38	348	0	2021-11-09 05:35:43	R_2PbwHF0xkYdddBS	EN	1	1	2	20	3	2660	4	4	2	2	4	3	2	3	1		1	1	#NULL!	#NULL!	#NULL!	#NULL!	#NULL!		#NULL!	#NULL!	#NULL!	#NULL!	#NULL!	#NULL!	#NULL!	#NULL!	#NULL!	#NULL!	#NULL!	#NULL!	#NULL!	#NULL!	#NULL!	#NULL!	#NULL!	#NULL!	#NULL!	#NULL!
38	590	0	2021-11-09 05:46:35	R_dj1IJFmnT6kR55f	EN	1	1	2	20	2	8200	4	1	2	1	1	2	1	1	0		#NULL!	#NULL!	#NULL!	#NULL!	#NULL!	#NULL!	#NULL!		#NULL!	#NULL!	#NULL!	#NULL!	#NULL!	#NULL!	#NULL!	#NULL!	#NULL!	#NULL!	#NULL!	#NULL!	#NULL!	#NULL!	#NULL!	#NULL!	#NULL!	#NULL!	#NULL!	#NULL!
39	4004	0	2021-11-09 05:49:05	R_2798kN6OdvnT3aU	EN	1	1	2	18	1	1151	4	4	2	1	2	1	1	1	1		#NULL!	1	#NULL!	1	1	#NULL!	#NULL!		#NULL!	#NULL!	#NULL!	#NULL!	#NULL!	#NULL!	#NULL!	#NULL!	#NULL!	#NULL!	#NULL!	#NULL!	#NULL!	#NULL!	#NULL!	#NULL!	#NULL!	#NULL!	#NULL!	#NULL!
38	1805	0	2021-11-09 06:17:47	R_2Qm6xLn9xtfnL2D	EN	1	1	2	19	1	1085	4	2	3	2	1	1	1	1	0		#NULL!	#NULL!	#NULL!	#NULL!	#NULL!	#NULL!	#NULL!		#NULL!	#NULL!	#NULL!	#NULL!	#NULL!	#NULL!	#NULL!	#NULL!	#NULL!	#NULL!	#NULL!	#NULL!	#NULL!	#NULL!	#NULL!	#NULL!	#NULL!	#NULL!	#NULL!	#NULL!
38	799	0	2021-11-09 06:31:18	R_1lsolUqxoMeTBra	EN	1	1	2	19	1	1092	4	3	3	3	2	1	2	5	0		#NULL!	#NULL!	#NULL!	#NULL!	#NULL!	#NULL!	#NULL!		#NULL!	#NULL!	#NULL!	#NULL!	#NULL!	#NULL!	#NULL!	#NULL!	#NULL!	#NULL!	#NULL!	#NULL!	#NULL!	#NULL!	#NULL!	#NULL!	#NULL!	#NULL!	#NULL!	#NULL!
39	382	0	2021-11-09 07:00:57	R_29jn4WpFpgzZK1J	EN	1	1	2	40	1	1016	5	2	2	2	2	2	1	1	1		1	#NULL!	#NULL!	#NULL!	#NULL!	#NULL!	#NULL!		#NULL!	#NULL!	#NULL!	#NULL!	#NULL!	#NULL!	#NULL!	#NULL!	#NULL!	#NULL!	#NULL!	#NULL!	#NULL!	#NULL!	#NULL!	#NULL!	#NULL!	#NULL!	#NULL!	#NULL!
39	10392	0	2021-11-09 07:51:39	R_2CoXM0iGR0Zqedp	EN	1	1	1	37	1	1138	5	3	3	1	1	1	1	1	1		1	#NULL!	#NULL!	#NULL!	#NULL!	#NULL!	#NULL!		#NULL!	#NULL!	#NULL!	#NULL!	#NULL!	#NULL!	#NULL!	#NULL!	#NULL!	#NULL!	#NULL!	#NULL!	#NULL!	#NULL!	#NULL!	#NULL!	#NULL!	#NULL!	#NULL!	#NULL!
38	631	0	2021-11-09 08:07:52	R_3QVlEwKS7MgN2PS	EN	1	1	2	20	2	3300	4	2	4	2	3	3	2	3	0		#NULL!	#NULL!	#NULL!	#NULL!	#NULL!	#NULL!	#NULL!		#NULL!	#NULL!	#NULL!	#NULL!	#NULL!	#NULL!	#NULL!	#NULL!	#NULL!	#NULL!	#NULL!	#NULL!	#NULL!	#NULL!	#NULL!	#NULL!	#NULL!	#NULL!	#NULL!	#NULL!
38	14533	0	2021-11-09 08:36:39	R_BFWz1oxRCAHuCrf	EN	1	1	2	25	3	2119	4	4	2	2	3	4	2	4	0		#NULL!	#NULL!	#NULL!	#NULL!	#NULL!	#NULL!	#NULL!		#NULL!	#NULL!	#NULL!	#NULL!	#NULL!	#NULL!	#NULL!	#NULL!	#NULL!	#NULL!	#NULL!	#NULL!	#NULL!	#NULL!	#NULL!	#NULL!	#NULL!	#NULL!	#NULL!	#NULL!
38	4394	0	2021-11-09 09:00:19	R_1Ow41uAA61mief8	EN	1	1	2	20	1	1112	4	2	3	2	2	2	2	2	0		#NULL!	#NULL!	#NULL!	#NULL!	#NULL!	#NULL!	#NULL!		#NULL!	#NULL!	#NULL!	#NULL!	#NULL!	#NULL!	#NULL!	#NULL!	#NULL!	#NULL!	#NULL!	#NULL!	#NULL!	#NULL!	#NULL!	#NULL!	#NULL!	#NULL!	#NULL!	#NULL!
100	1373	1	2021-11-09 09:53:14	R_2cknrYsCeCj73o6	EN	1	1	1	25	1	1113	4	4	4	1	1	1	2	1	1		#NULL!	#NULL!	#NULL!	#NULL!	#NULL!	#NULL!	1	Kedves Nagynéném! Nagyon örülök, hogy te is jelen vagy a social média világában, mert így könnyebben tudod tartani a kapcsolataidat a rokonokkal. Azonban ahogy látom a facebook idővonaladat észrevettem, hogy rengeteg tartalmat osztasz meg. Tudom, hogy ezeket jó szándékkal teszed, hogy örömet okozz másoknak, de rengeteg olyan téma is kikerül, amire nagyon kevesen kíváncsiak, illetve egyáltalán nem…	2	1	1	1	1	2	1	1	1	1	1	1	1	3	1	2	1	0.782	4	3
100	432201	1	2021-11-09 10:05:54	R_30iM87Ns514WHgn	EN	1	1	1	34	1	1126	5	3	1	1	1	1	1	1	0	Kedves Anya! Manapság bárki, bármit posztolhat a facebookon vagy egyéb közösségi platformokon. Ha valaki igazán nagyot, meghökkentőt, hihetetlent vagy éppen félelemkeltőt ír a közösségi falra, természetesen annál több lájk, diszlájk vagy az a piros mérges fej és komment lesz a jussa. Ha minél több az interakció, annál több emberhez jut el a mondandója. Ez mindössze csak annyit jelent, hogy a posz…	#NULL!	#NULL!	#NULL!	#NULL!	#NULL!	#NULL!	#NULL!		#NULL!	1	2	3	2	3	2	1	2	1	2	2	2	1	2	2	2	7.395	2	4
38	6538	0	2021-11-09 10:10:03	R_3jesb8eLKhv1om9	EN	1	1	1	20	4	2083	4	3	1	3	3	2	1	1	0		#NULL!	#NULL!	#NULL!	#NULL!	#NULL!	#NULL!	#NULL!		#NULL!	#NULL!	#NULL!	#NULL!	#NULL!	#NULL!	#NULL!	#NULL!	#NULL!	#NULL!	#NULL!	#NULL!	#NULL!	#NULL!	#NULL!	#NULL!	#NULL!	#NULL!	#NULL!	#NULL!
100	1271	1	2021-11-09 10:41:44	R_3GBe0SkbvkjnIPD	EN	1	1	1	22	1	1117	4	5	4	5	5	5	5	5	1		#NULL!	#NULL!	1	#NULL!	#NULL!	#NULL!	1	Kedves Nagymama! Segíteni szeretnék neked. Az utóbbi időben azt láttam, hogy felhalmozódtak nálad a meghívók, a gif -és képküldések, illetve a sorozatos kommentelések. Teljes szeretetből mondom, mama, hogy az online térben nagyon vigyázni kell. Minden megmarad, amit írsz, mindenki látni fogja, sokszor nemcsak az ismerőseid, így könnyen online támadás áldozatává válhatsz. Nyugodtan posztolj, de ne…	6	1	2	1	2	3	2	2	2	1	2	1	2	1	2	1	2	8.532	2	4
100	3229	1	2021-11-09 11:20:19	R_3HIdo7egSMhGT1n	EN	1	1	2	19	4	2213	5	2	2	3	2	2	4	2	1		#NULL!	#NULL!	1	1	#NULL!	#NULL!	1	Kedves Nagyi! Nagyon örülök neki, hogy mostanában milyen jól érzed magad Facebook-ozás közben és hogy tökre feldobja az estéidet egy kis böngészés meg online beszélgetés!:) Ezzel együtt van pár dolog a Facebook-ozással kapcsolatban, amit jó lenne tudnod, és amire higgy nekem, NAGYON szeretnél odafigyelni - vannak ugyanis az oldalnak amolyan íratlan szabályai, amiket a legtöbb felhasználó mind bet…	4	1	1	2	1	4	1	4	1	2	1	3	1	4	1	3	1	14.919	2	3
100	2376	1	2021-11-09 14:33:52	R_1PbomFAEVL3Q7tc	EN	1	1	1	21	1	1118	4	3	3	3	2	3	3	3	1		#NULL!	#NULL!	#NULL!	#NULL!	1	#NULL!	#NULL!	Kedves Nagybácsi! Vannak dolgok amik illetlen vagy kellemetlenséget okozó viselkedésnek számítanak az interneten. Ezekre szeretném felhívni a figyelmed. Ha üzenni szeretnél valamit az egyik ismerősödnek, mindig győződj meg róla, hogy azt nem Facebookon írod be, oda, ahol mindenki látja. A legbiztosabb, ha meggyőződsz róla, hogy az üzeneteidet mindig a messengerben küldöd el, ha szeretnéd elmagyar…	4	1	1	1	1	1	1	1	1	1	1	1	1	1	1	2	1	8.701	2	3
38	553	0	2021-11-09 14:44:24	R_2zFIIgJZxLdy4om	EN	1	1	1	21	1	1212	4	5	4	3	4	4	4	4	0		#NULL!	#NULL!	#NULL!	#NULL!	#NULL!	#NULL!	#NULL!		#NULL!	#NULL!	#NULL!	#NULL!	#NULL!	#NULL!	#NULL!	#NULL!	#NULL!	#NULL!	#NULL!	#NULL!	#NULL!	#NULL!	#NULL!	#NULL!	#NULL!	#NULL!	#NULL!	#NULL!
38	676	0	2021-11-09 14:50:06	R_z2mnQSWqUJfChW1	EN	1	1	2	22	1	1045	4	2	2	3	5	2	5	4	0		#NULL!	#NULL!	#NULL!	#NULL!	#NULL!	#NULL!	#NULL!		#NULL!	#NULL!	#NULL!	#NULL!	#NULL!	#NULL!	#NULL!	#NULL!	#NULL!	#NULL!	#NULL!	#NULL!	#NULL!	#NULL!	#NULL!	#NULL!	#NULL!	#NULL!	#NULL!	#NULL!
100	1440	1	2021-11-09 15:23:53	R_1H5YY0DYxIKDuKP	EN	1	1	2	21	3	8154	4	2	1	1	1	1	1	1	0	Kedves Nagyi! Bár a korodhoz képest ügyesen boldogulsz a technológia világában, néhány dologra érdemes lenne jobban odafigyelned, mielőtt megosztasz egy hírt a Facebookodon. Ha álhíreket adsz tovább, akkor nem csak saját magad, hanem a barátaidat is megtévesztheted! Először is gondold végig, hogy értelmesnek tűnik-e a cím! Ha valami nagyon felháborító, nagyon különleges, vagy nagyon zseniális dol…	#NULL!	#NULL!	#NULL!	#NULL!	#NULL!	#NULL!	#NULL!		#NULL!	1	1	2	1	1	1	1	1	1	1	2	1	1	1	2	1	10.316	4	4
39	366	0	2021-11-10 00:02:33	R_3qpwm47gInfkLqT	EN	1	1	1	26	1	1083	4	2	2	1	2	1	1	1	1		1	#NULL!	1	#NULL!	#NULL!	#NULL!	#NULL!		#NULL!	#NULL!	#NULL!	#NULL!	#NULL!	#NULL!	#NULL!	#NULL!	#NULL!	#NULL!	#NULL!	#NULL!	#NULL!	#NULL!	#NULL!	#NULL!	#NULL!	#NULL!	#NULL!	#NULL!
100	1531	1	2021-11-10 01:03:07	R_xgWw5GQM1oKCEwx	EN	1	1	2	20	3	2200	4	2	4	2	2	2	3	1	0	Kedves Főnököm! Légy szkeptikus és keress bizonyítékokat Ne higgy el mindent amit a facebookon olvasol csak mert egy cikk úgy kezdődik, hogy brit tudósok megállapították…. Ha érdekel a cikk olvasd el, gondolkozz el rajta, olvass el több cikket a témában, nézz utána a dolgoknak majd utána gondolkozz el azon újra, hogy mennyire valósághű a cikk és csak utána beszélj róla másnak amikor már több dolo…	#NULL!	#NULL!	#NULL!	#NULL!	#NULL!	#NULL!	#NULL!		#NULL!	3	2	1	2	3	2	1	2	2	2	2	2	2	2	2	2	8.941	4	3
38	613	0	2021-11-10 03:05:07	R_1g6lkZPx24fi3o3	EN	1	1	2	20	2	7400	4	4	5	2	3	4	3	4	0		#NULL!	#NULL!	#NULL!	#NULL!	#NULL!	#NULL!	#NULL!		#NULL!	#NULL!	#NULL!	#NULL!	#NULL!	#NULL!	#NULL!	#NULL!	#NULL!	#NULL!	#NULL!	#NULL!	#NULL!	#NULL!	#NULL!	#NULL!	#NULL!	#NULL!	#NULL!	#NULL!
100	1914	1	2021-11-10 03:13:01	R_2ur1W2zkCyOSz6I	EN	1	1	2	20	1	1072	4	2	4	2	2	2	3	3	0	Kedves Anya! Már sokszor beszéltünk erről korábban, de úgy érzem nem eleget. Amikor Facebookon mindenféle hírt megosztasz a profilodon, azzal azt a kockázatot vállalod, hogy az ismerőseid, aszerint azonosítnak majd. Mindez nem csak azon múlik, hogy sokszor csak a szalagcímeket olvasod el és nem vagy kritikus a cikk mondanivalójával, hanem sokszor az egyértelműen megkérdőjelezhető forrásokat sem e…	#NULL!	#NULL!	#NULL!	#NULL!	#NULL!	#NULL!	#NULL!		#NULL!	2	1	1	2	3	2	2	2	1	1	1	2	2	1	3	2	5.929	4	3
100	4470	1	2021-11-10 04:48:11	R_3qmWu98zalkR7Zj	EN	1	1	2	25	1	1031	4	4	1	5	5	2	3	4	0	Kedves Apa! Ismerd meg a dolgokat több oldalról nézve! Régebben többször olvastam csak egy-két portált, így nagyon egyoldalúan láttam a dolgokat, aktualitásokat, politikát. Rájöttem, hogy a másik oldalt is látni kell, még ha nem is hiszem el, amit ott mondanak. Ahhoz, hogy véleményt tudjak megfogalmazni és érvelni tudjak valami mellett, ismernem kell a másik oldalt is! Azt tanácsolom, hogy olvass…	#NULL!	#NULL!	#NULL!	#NULL!	#NULL!	#NULL!	#NULL!		#NULL!	1	1	2	1	2	1	1	1	2	1	3	1	1	1	1	1	6.809	2	4
39	14904	0	2021-11-10 05:54:55	R_cOL8leloyTG7jBD	EN	1	1	2	23	1	1064	5	2	3	3	2	3	1	2	1		1	#NULL!	#NULL!	#NULL!	#NULL!	#NULL!	#NULL!		#NULL!	#NULL!	#NULL!	#NULL!	#NULL!	#NULL!	#NULL!	#NULL!	#NULL!	#NULL!	#NULL!	#NULL!	#NULL!	#NULL!	#NULL!	#NULL!	#NULL!	#NULL!	#NULL!	#NULL!
100	950	1	2021-11-10 06:19:12	R_31bjiLQQ8gLxMDS	EN	1	1	1	25	1	1111	4	4	2	2	1	1	2	1	1		1	#NULL!	#NULL!	#NULL!	#NULL!	#NULL!	#NULL!	-Személyes dolgokat kiírni publikusan Anna véleménye: “Nagyon cikinek tartom, ha valaki olyanokat ír egy teljesen publikus kép alá, hogy “milyen jó volt a hétvégi ebéd”, és akkor abból kialakul egy beszélgetés, hogy “jól vagyunk, jó volt a maminál, bár Milánkának azóta kicsit megy a hasa, de nagyon finom a barack befőtt”... persze ez vicces kívülről, de amikor a nagynénéd meg a nagyanyád ezeket r…	6	1	1	3	1	1	1	1	1	1	1	1	1	1	1	3	1	7.652	2	1
38	579	0	2021-11-10 06:28:19	R_1N3Luki9gQoKBqX	EN	1	1	2	19	1	1117	4	2	4	1	4	1	1	1	0		#NULL!	#NULL!	#NULL!	#NULL!	#NULL!	#NULL!	#NULL!		#NULL!	#NULL!	#NULL!	#NULL!	#NULL!	#NULL!	#NULL!	#NULL!	#NULL!	#NULL!	#NULL!	#NULL!	#NULL!	#NULL!	#NULL!	#NULL!	#NULL!	#NULL!	#NULL!	#NULL!
38	56554	0	2021-11-10 08:17:55	R_1C2yULUij5reWGG	EN	1	1	2	19	2	3526	4	2	2	4	2	2	3	2	0		#NULL!	#NULL!	#NULL!	#NULL!	#NULL!	#NULL!	#NULL!		#NULL!	#NULL!	#NULL!	#NULL!	#NULL!	#NULL!	#NULL!	#NULL!	#NULL!	#NULL!	#NULL!	#NULL!	#NULL!	#NULL!	#NULL!	#NULL!	#NULL!	#NULL!	#NULL!	#NULL!
39	630	0	2021-11-10 10:53:43	R_3nelceyTBRXvrTW	EN	1	1	1	24	1	1118	5	5	4	1	1	1	1	3	1		#NULL!	#NULL!	#NULL!	#NULL!	#NULL!	#NULL!	1		#NULL!	#NULL!	#NULL!	#NULL!	#NULL!	#NULL!	#NULL!	#NULL!	#NULL!	#NULL!	#NULL!	#NULL!	#NULL!	#NULL!	#NULL!	#NULL!	#NULL!	#NULL!	#NULL!	#NULL!
39	447	0	2021-11-10 11:58:54	R_vdC9HJAIpogcXrr	EN	1	1	2	23	4	3711	4	2	6	2	1	2	1	2	1		1	1	#NULL!	#NULL!	1	#NULL!	#NULL!		#NULL!	#NULL!	#NULL!	#NULL!	#NULL!	#NULL!	#NULL!	#NULL!	#NULL!	#NULL!	#NULL!	#NULL!	#NULL!	#NULL!	#NULL!	#NULL!	#NULL!	#NULL!	#NULL!	#NULL!
39	594	0	2021-11-10 12:48:37	R_1C8QcCblY9Y6khU	EN	1	1	2	1974	4	2764	5	5	1	2	3	3	3	2	1		1	#NULL!	#NULL!	#NULL!	#NULL!	#NULL!	#NULL!		#NULL!	#NULL!	#NULL!	#NULL!	#NULL!	#NULL!	#NULL!	#NULL!	#NULL!	#NULL!	#NULL!	#NULL!	#NULL!	#NULL!	#NULL!	#NULL!	#NULL!	#NULL!	#NULL!	#NULL!
38	3276	0	2021-11-11 01:00:03	R_2c8CAPR8koFyy5P	EN	1	1	1	23	3	7275	4	2	3	1	3	1	2	2	0		#NULL!	#NULL!	#NULL!	#NULL!	#NULL!	#NULL!	#NULL!		#NULL!	#NULL!	#NULL!	#NULL!	#NULL!	#NULL!	#NULL!	#NULL!	#NULL!	#NULL!	#NULL!	#NULL!	#NULL!	#NULL!	#NULL!	#NULL!	#NULL!	#NULL!	#NULL!	#NULL!
38	169974	0	2021-11-11 12:23:49	R_1HeizwFxOcAdVj2	EN	1	1	1	25	1	1164	4	2	1	1	1	2	2	1	0		#NULL!	#NULL!	#NULL!	#NULL!	#NULL!	#NULL!	#NULL!		#NULL!	#NULL!	#NULL!	#NULL!	#NULL!	#NULL!	#NULL!	#NULL!	#NULL!	#NULL!	#NULL!	#NULL!	#NULL!	#NULL!	#NULL!	#NULL!	#NULL!	#NULL!	#NULL!	#NULL!
38	230	0	2021-11-12 05:31:02	R_3HGLXQPjfKeLH3m	EN	1	1	1	22	1	1122	4	3	2	1	3	2	3	3	0		#NULL!	#NULL!	#NULL!	#NULL!	#NULL!	#NULL!	#NULL!		#NULL!	#NULL!	#NULL!	#NULL!	#NULL!	#NULL!	#NULL!	#NULL!	#NULL!	#NULL!	#NULL!	#NULL!	#NULL!	#NULL!	#NULL!	#NULL!	#NULL!	#NULL!	#NULL!	#NULL!
100	995	1	2021-11-13 14:42:18	R_BFJKhoTsrfDE49z	EN	1	1	1	22	1	1117	5	2	2	3	3	3	3	3	1		1	1	1	1	#NULL!	#NULL!	#NULL!	Kommentek írása: Idősebb ismerőseim szoktak akár egy poszt alá teljesen más gondolatokat írni, mint az adott poszt ami valóban szól. Aztán ezen jó lehet röhögni, kivétel ha a te posztjait alatt van ez mert akkor meg rajtad röhögnek jól. Illetve elég kínos is.	4	1	2	3	2	1	2	1	2	4	2	3	2	3	2	1	2	1.151	6	1
38	540	0	2021-11-14 04:17:13	R_ZDf7eNCtmsglzxf	EN	1	1	1	20	2	8800	4	3	4	4	3	5	4	5	0		#NULL!	#NULL!	#NULL!	#NULL!	#NULL!	#NULL!	#NULL!		#NULL!	#NULL!	#NULL!	#NULL!	#NULL!	#NULL!	#NULL!	#NULL!	#NULL!	#NULL!	#NULL!	#NULL!	#NULL!	#NULL!	#NULL!	#NULL!	#NULL!	#NULL!	#NULL!	#NULL!
38	452336	0	2021-11-14 13:10:07	R_2R1YxVBBi7YGqrZ	EN	1	1	2	19	3	2051	4	2	2	3	2	4	2	5	0		#NULL!	#NULL!	#NULL!	#NULL!	#NULL!	#NULL!	#NULL!		#NULL!	#NULL!	#NULL!	#NULL!	#NULL!	#NULL!	#NULL!	#NULL!	#NULL!	#NULL!	#NULL!	#NULL!	#NULL!	#NULL!	#NULL!	#NULL!	#NULL!	#NULL!	#NULL!	#NULL!
38	1553	0	2021-11-14 13:23:01	R_23TYBgFtiMEC8Uy	EN	1	1	2	20	3	2051	4	3	2	3	3	3	3	3	0		#NULL!	#NULL!	#NULL!	#NULL!	#NULL!	#NULL!	#NULL!		#NULL!	#NULL!	#NULL!	#NULL!	#NULL!	#NULL!	#NULL!	#NULL!	#NULL!	#NULL!	#NULL!	#NULL!	#NULL!	#NULL!	#NULL!	#NULL!	#NULL!	#NULL!	#NULL!	#NULL!
100	33150	1	2021-11-14 16:09:38	R_1Fo0XDQBIIzM9g7	EN	1	1	2	20	3	8360	4	3	5	2	1	1	1	1	1		1	1	1	1	1	#NULL!	1	Kedves Apa! Nagyon örülök neki, hogy modern szülőként te is akívan használod a facebookot. Azonban ennek a közösségi oldalnak is megvannak a maga íratlan szabályai, amik közül párat most elmondok neked, hogy ezek megsértése miatt ne kerülj kínos helyzetekbe.Először is, személyes dolgokat nem írunk ki nyilvános felületekre, például valaki idővonalára, vagy különböző bejegyzések alatti kommentbe. E…	6	1	2	1	2	3	3	1	2	1	2	1	2	2	2	2	2	16.931	6	3
100	1590	1	2021-11-15 02:11:18	R_2v6M09DzEszHO9e	EN	1	1	2	21	1	1135	4	5	5	2	1	1	2	2	1		1	1	1	1	1	1	1	Nekem szerencsére nincs ilyen negatív tapasztalatom viszont az unokatestvéreim posztjai alatt állandóan látok ilyeneket.Nagymamájuk minden kép alá odaírja,hogy mam gyöngyei és hasonló dolgokat,mindezt a 25 évet betöltött unokáinak ami szerintem nekik sem kellemes.	4	2	1	1	1	4	1	3	1	1	1	2	1	1	1	1	1	10.7	4	3
56	249332	0	2021-11-15 05:31:58	R_OeOJrSpzujSrCUx	EN	1	1	2	19	4	2191	4	3	5	4	2	1	1	3	0	Kedves Anya! Szeretném, ha figyelmesebb lennél az interneten. Nem szabad minden címnek egyből hinni, sokszor eltúlozzák őket, hogy jobban felkeltsék a figyelmet. Az ijesztő információknak sem szabad bedőlni, hiszen pont ez a céljuk. A kattintásvadász címek mögött legtöbbször hiteltelen forrás van. Fontos, hogy megnézd kire hivatkoznak, van-e konkrét ember, akitől az információ származik. Szerinte…	#NULL!	#NULL!	#NULL!	#NULL!	#NULL!	#NULL!	#NULL!		#NULL!	#NULL!	#NULL!	#NULL!	#NULL!	1	1	#NULL!	#NULL!	2	1	2	1	#NULL!	#NULL!	3	1	18.161	2	2
97	512991	0	2021-11-15 05:52:33	R_vHXkNrLpQXrbHGx	EN	1	1	1	20	1	1171	4	3	4	4	5	3	3	4	0	Kedves nagyi! Mint fiatal az internetes hírekhez jobban értő unokád szeretnék segíteni neked abban, hogy hol és hogyan keress rá olyan oldalakra ahol megbízhatóak az adott hírek. De szerencsére könnyen kilehet szűrni a hamis híreket erre van egy 6 stratégiából álló "útmutató". Az első ilyen szempont, hogy szkeptikusnak kell lenni az a címekkel kapcsolatban szóval ha valami olyat olvasol ami elsőr…	#NULL!	#NULL!	#NULL!	#NULL!	#NULL!	#NULL!	#NULL!		#NULL!	1	1	2	1	3	1	3	1	2	1	3	1	2	1	2	1	12.893	2	4
39	460147	0	2021-11-15 09:27:39	R_2VqoEQGTBgPZPUp	EN	1	1	2	20	1	1191	4	2	2	2	3	2	3	3	1		1	1	#NULL!	#NULL!	#NULL!	#NULL!	#NULL!		#NULL!	#NULL!	#NULL!	#NULL!	#NULL!	#NULL!	#NULL!	#NULL!	#NULL!	#NULL!	#NULL!	#NULL!	#NULL!	#NULL!	#NULL!	#NULL!	#NULL!	#NULL!	#NULL!	#NULL!
97	2057	0	2021-11-15 09:41:47	R_zd0qs1elbJS5fup	EN	1	1	2	20	3	7131	4	3	4	3	4	3	2	2	1		1	#NULL!	#NULL!	#NULL!	#NULL!	#NULL!	1	Kedves Marika néni! Nagyon kedves tőled, hogy ünnepnapokkor továbbítasz nekem mindenféle gifet és képeslapot, viszont egy saját szavaiddal megfogalmazott üzenet sokszor jobban esne, hiszen abban benne vannak az igazán fontos, a másik embernek szánt gondolatok. Ezen kívül, messengeren a lájkjel használatával nem azt jelzed, hogy láttad az üzenetem, hanem, hogy tetszik, rendben van az adott dolog. …	6	4	2	3	2	2	2	3	2	2	2	2	2	3	2	1	2	14.435	2	2
97	515892	0	2021-11-15 10:09:20	R_R8NCbAYUCt9VIxr	EN	1	1	2	21	3	2100	4	3	4	2	3	2	2	3	1		#NULL!	#NULL!	1	#NULL!	#NULL!	#NULL!	1	Kedves Nagyi! Szeretnék kicsit segíteni abban, hogy jobban értsd hogy mit hogy szokás/illik tenni a modern közösségi felületeken. Például a játékmeghívásokat mások is láthatják ( nem csak akiknek küldted) ezt ezért érdemes kerülni és nem divat csillogós képeslapokat posztolni mások oldalára különböző alkalmakkor, de olyat se illik tenni manapság, hogy képek, posztok alá személyes dolgokat írni az…	5	1	1	1	1	3	1	1	1	3	1	3	1	3	1	2	1	0.774	4	3
97	1210	0	2021-11-15 10:18:09	R_DNAbZNaLm7xXcc1	EN	1	1	2	40	1	1203	5	3	1	1	1	1	1	1	1		1	#NULL!	#NULL!	#NULL!	#NULL!	#NULL!	#NULL!	Kedves Anya! Kérlek, ahogy az életben is, gondold végig, hogy melyek az igazán fontos üzenetek, amelyek személyesek és a boltban egy hangos bemondón sem mondanád be a teljes bolti közönségnek. ezeket az üzeneteket kérlek, az üzenőfaladra se tedd ki. Esetleg személyesen egy-egy üzenetben érdemes elküldeni. Eddig csak a családhoz érkező pár barát és ismerős előtt tudtál kellemetlen helyzetbe hozni …	6	3	2	1	2	3	2	2	2	3	2	3	2	1	2	1	2	10.605	2	3
97	3168	0	2021-11-15 10:51:13	R_Aogmt90H3pG4tTb	EN	1	1	1	30	1	1213	5	2	2	1	1	1	1	1	0	Kedves Anya! Nem feltétlen a legjobb vívmányai a modern kornak a közösségi média platformok. Mint a való életben is nem minden az aminek látszik az a biztos ha valamit többször meggondolsz hogy érdemes e rá kattintani és azon felül megosztani. Ha valami mégis annyira felkelti a figyelmed hogy meg akarod nézni de nem vagy benne biztos inkább kérdezz meg valaki tapasztaltabbat nehogy baj legyen bel…	#NULL!	#NULL!	#NULL!	#NULL!	#NULL!	#NULL!	#NULL!		#NULL!	1	2	1	2	1	2	2	2	1	2	1	2	1	2	1	2	5.795	2	3
97	2115	0	2021-11-15 15:45:32	R_tRnA93R9NfmgIcp	EN	1	1	2	20	3	2760	4	3	4	1	3	1	2	1	0	Kedves Apa! A mai világban egyre nagyobb és nagyobb szerepet kap a közösségi média, azonban ez nem csak pozitív tulajdonságokkal jár. Sajnos nagyon sok oldal kihasználja azt a lehetőséget, hogy az emberek már egyre kevesebbet olvasnak újságot, sőt már kevesebben néznek híradót is a TV-ben, hiszen az információszerzést megkapják a különböző internetes platformokon. Nagyon könnyű ezzel a helyzettel…	#NULL!	#NULL!	#NULL!	#NULL!	#NULL!	#NULL!	#NULL!		#NULL!	1	1	1	1	4	1	3	1	3	1	3	1	3	1	2	1	14.201	3	3
38	368	0	2021-11-16 02:10:45	R_3snMo6Eot9yERBH	EN	1	1	2	20	4	2053	4	2	5	2	2	3	2	3	0		#NULL!	#NULL!	#NULL!	#NULL!	#NULL!	#NULL!	#NULL!		#NULL!	#NULL!	#NULL!	#NULL!	#NULL!	#NULL!	#NULL!	#NULL!	#NULL!	#NULL!	#NULL!	#NULL!	#NULL!	#NULL!	#NULL!	#NULL!	#NULL!	#NULL!	#NULL!	#NULL!
38	1240	0	2021-11-16 03:05:22	R_10TcKgLkTnBNSXP	EN	1	1	1	20	1	1118	4	4	2	2	1	1	1	3	0		#NULL!	#NULL!	#NULL!	#NULL!	#NULL!	#NULL!	#NULL!		#NULL!	#NULL!	#NULL!	#NULL!	#NULL!	#NULL!	#NULL!	#NULL!	#NULL!	#NULL!	#NULL!	#NULL!	#NULL!	#NULL!	#NULL!	#NULL!	#NULL!	#NULL!	#NULL!	#NULL!
97	1860	0	2021-11-16 12:42:12	R_UydyajJxl7bqNAR	EN	1	1	1	20	3	3000	4	7	7	3	3	3	3	3	0	Kedves Nagyi! Az alábbi levelem mindenféle bántó szándék nélkül írom neked, csupán segíteni szeretnék, hogy hogyan is tudod a leghitelesebben kiszűrni azokat a forrásokat, amelyek valószínűleg nem megbízhatóak. Először is légy szkeptikus! Ha egy olyan hírt olvasol, ami bár nagyon kecsegtető, és biztos sok ember érdeklődését felkelti, de elég meghökkentőnek bizonyul, akkor az nagy valószínűséggel …	#NULL!	#NULL!	#NULL!	#NULL!	#NULL!	#NULL!	#NULL!		#NULL!	2	1	1	1	2	1	2	1	3	1	3	1	2	1	2	1	13.374	2	3
38	994	0	2021-11-16 13:26:14	R_12R6e0jrSRfSl9d	EN	1	1	2	21	1	1118	4	2	3	2	2	2	3	2	0		#NULL!	#NULL!	#NULL!	#NULL!	#NULL!	#NULL!	#NULL!		#NULL!	#NULL!	#NULL!	#NULL!	#NULL!	#NULL!	#NULL!	#NULL!	#NULL!	#NULL!	#NULL!	#NULL!	#NULL!	#NULL!	#NULL!	#NULL!	#NULL!	#NULL!	#NULL!	#NULL!
100	1485	1	2021-11-17 11:18:27	R_0qDjNpJiUdgz6NP	EN	1	1	2	22	3	4242	5	2	5	3	4	5	5	5	0	Mindig nézz utána annak, amit olvasol, mert nem biztos, hogy hiteles az, vagy igaz. légy szkeptikus, de távolságtartó. Mindig kell további bizonyítékot gyűjteni, és a forrás után nézni	#NULL!	#NULL!	#NULL!	#NULL!	#NULL!	#NULL!	#NULL!		#NULL!	3	1	3	1	1	1	3	1	1	1	2	1	3	1	3	1	1.86	4	1
39	738	0	2021-11-17 23:18:00	R_TuZaQa2JptYmOLn	EN	1	1	1	24	3	2040	5	6	1	4	3	3	5	3	1		1	1	#NULL!	#NULL!	#NULL!	#NULL!	#NULL!		#NULL!	#NULL!	#NULL!	#NULL!	#NULL!	#NULL!	#NULL!	#NULL!	#NULL!	#NULL!	#NULL!	#NULL!	#NULL!	#NULL!	#NULL!	#NULL!	#NULL!	#NULL!	#NULL!	#NULL!
38	515	0	2021-11-20 03:26:05	R_V3y2jEjAfOXwUut	EN	1	1	2	44	1	2440	5	2	1	3	2	2	3	3	0		#NULL!	#NULL!	#NULL!	#NULL!	#NULL!	#NULL!	#NULL!		#NULL!	#NULL!	#NULL!	#NULL!	#NULL!	#NULL!	#NULL!	#NULL!	#NULL!	#NULL!	#NULL!	#NULL!	#NULL!	#NULL!	#NULL!	#NULL!	#NULL!	#NULL!	#NULL!	#NULL!
38	520	0	2021-11-23 00:25:47	R_tLE66No8E4WwY9P	EN	1	1	1	20	3	2600	4	2	4	3	3	2	4	2	1		1	1	#NULL!	#NULL!	#NULL!	#NULL!	#NULL!		#NULL!	#NULL!	#NULL!	#NULL!	#NULL!	#NULL!	#NULL!	#NULL!	#NULL!	#NULL!	#NULL!	#NULL!	#NULL!	#NULL!	#NULL!	#NULL!	#NULL!	#NULL!	#NULL!	#NULL!
38	199565	0	2021-11-23 18:37:49	R_egoUrtDrehUaAZb	EN	1	1	2	22	1	1035	4	2	5	3	3	2	2	2	0		#NULL!	#NULL!	#NULL!	#NULL!	#NULL!	#NULL!	#NULL!		#NULL!	#NULL!	#NULL!	#NULL!	#NULL!	#NULL!	#NULL!	#NULL!	#NULL!	#NULL!	#NULL!	#NULL!	#NULL!	#NULL!	#NULL!	#NULL!	#NULL!	#NULL!	#NULL!	#NULL!
100	1414	1	2021-12-02 05:03:06	R_1jlVZqk9keOrXtk	EN	1	1	2	24	2	2461	5	4	5	3	4	3	5	2	1		#NULL!	#NULL!	#NULL!	#NULL!	1	#NULL!	#NULL!	Nagyon kellemetlen mikor az egyik rokonod az üzenőfaladat betalálja és elkezd minden "érdekes" cikket és tartalmat kiposztolni és megosztani, amit mondjuk messengeren is elküldhetne. Sajnos sokszor azt érzem néhányan nem érzik mi a kettő között a különbség, hiszen eljut hozzám a tartalom és el tudom olvasni.	5	3	2	2	2	4	3	3	2	2	2	1	2	2	2	3	2	22.858	2	4
96	1767	0	2021-12-12 22:29:39	R_1S7lTfkpDMN1cFb	EN	1	1	2	23	4	2191	5	4	3	3	3	2	3	3	1		#NULL!	#NULL!	1	1	#NULL!	#NULL!	#NULL!	Kedves Mama! Nagyon aranyos tőled, hogy követed az általam posztolt tartalmakat, de használj inkább egy Like-ot vagy hozzászólást, ahelyett hogy mindig csak megosztod a posztomat. Ezzel duplikálva azt és több helyen szükséges nyomon követnem ha valaki reagál rá és annak esélye is nagyobb hogy illetéktelen kezekbe kerülhet.	6	1	2	2	2	3	2	3	2	3	1	2	2	2	2	1	2	1.263	6	2
34	272	0	2021-12-17 03:08:48	R_3jdIqpXjVTShl4q	EN	1	1	2	18	4	9789	4	2	4	2	2	2	3	3	0		#NULL!	#NULL!	#NULL!	#NULL!	#NULL!	#NULL!	#NULL!		#NULL!	#NULL!	#NULL!	#NULL!	#NULL!	#NULL!	#NULL!	#NULL!	#NULL!	#NULL!	#NULL!	#NULL!	#NULL!	#NULL!	#NULL!	#NULL!	#NULL!	#NULL!	#NULL!	#NULL!
100	805	1	2022-03-31 02:50:15	R_2WumFLff3nMIeUs	EN	1	1	2	20	2	6000	4	3	4	5	2	3	2	4	0	Kedves Anya! Mindig olvasd el pontosan miről és hogyan írsz az interneten. Először járj utána a forrás és az oldal eredetiségének.	#NULL!	#NULL!	#NULL!	#NULL!	#NULL!	#NULL!	#NULL!		#NULL!	4	4	1	2	1	2	4	4	1	2	4	3	2	2	1	2	4.251	5	1
100	1171	1	2022-03-31 02:56:46	R_3k5R9RiVGUA2WQ3	EN	1	1	2	21	1	1039	4	2	4	3	1	1	1	3	0	Kedves Nagypapa! Sokminden kering az interneten. A legtöbbjüket érdemes pletyka szintjén kezelni: végtére gyakorlatilag bárkitől származhatott a sarki hentes nagyanyjától kezdve a felső tagozatos Józsefig. Ha találsz egy hírt, aminek a tökéletes ellentétét is harsogják, az igen gyanús lehet, mélyebb utánajárást igényel – ahogy egyébként minden, amit hallani, olvasni lehet.	#NULL!	#NULL!	#NULL!	#NULL!	#NULL!	#NULL!	#NULL!		#NULL!	1	1	1	1	1	1	1	1	1	1	3	1	1	1	1	1	3.737	3	3
100	1102	1	2022-03-31 03:04:40	R_3Nx5HhXpg3jTobp	EN	1	1	1	20	2	8000	4	3	2	3	3	3	2	2	0	Kedves Anya / Apa! Mielőtt megosztanál egy hírt vagy akármilyen posztot, mindig olvasd el előtte a címet, és ha tényleg hihetetlennek hangzik, több minz valószínű, hogy az az is. Győződj meg a hír forrásáról, mindig nézz a tartalom mögé, és ne hagyd, hogy manipulálhassanak a szöveggel! Döntsd el te magad, hogy mit gondolsz egy adott posztról, ne mások befolyásoljanak! Ha nem vagy biztos a forrásb…	#NULL!	#NULL!	#NULL!	#NULL!	#NULL!	#NULL!	#NULL!		#NULL!	2	2	3	2	3	2	3	2	2	2	3	2	2	2	3	2	10.342	8	2
100	1533	1	2022-03-31 03:04:51	R_2OSzpkIvxbpKsgt	EN	1	1	2	24	2	6724	5	4	4	2	2	2	3	2	1		#NULL!	#NULL!	#NULL!	1	#NULL!	#NULL!	#NULL!	A Tatán folyamatosan megosztja a régi szerelmével készült közös képeket. A hölgy többször szólt, hogy törölje le. Azt gondolja, hogy így majd vissza tudja csábítani, pedig csak kínos, hogy újabb és újabb képet tesz fel. A szombati pálinkázásai utàn olyan bölcsességeket oszt meg, amit senki nem ért. Megemlítve benne a lányát unokáját, szomszédját, stb. Nem veszi észre, hogy a Facebook nem arra van…	6	2	2	4	2	3	2	3	2	2	2	2	2	3	2	2	2	5.396	5	3
100	1074	1	2022-03-31 03:05:08	R_1IBqXOZneo0U1hU	EN	1	1	2	20	1	1165	4	3	2	1	3	3	2	1	1		#NULL!	#NULL!	1	#NULL!	#NULL!	#NULL!	#NULL!	Kedves Mama! Mint mindennek, az online "életnek" is vannak íratlan szabályai, mint pl hogy nem küldünk nyilvánosan csillámos gifeket a másik falára, vagy nem beszéljük ki a családi történéseket nyilvánosan, hogy aztán azt mindenki olvassa. Mikor te online játszol a barátaiddal, nem tudom észrevetted-e, de a játék posztolja az eredményedet. Én örülök hogy jól megy a játék neked, de nem biztos hogy…	7	2	1	3	1	1	1	1	1	1	1	1	1	2	1	2	1	5.402	5	3
100	1042	1	2022-03-31 03:05:35	R_1rxcLSHB14Y41SC	EN	1	1	2	19	1	1133	4	4	2	2	4	2	4	2	1		1	#NULL!	#NULL!	#NULL!	#NULL!	#NULL!	#NULL!	Kedves Anya! Kérlek születésnapokon ne írj csillogós, virágso, gifes üzeneteket az ismerőseid üzrnőfalára. Inkább privát üzenetben tedd ezt meg. Jobban örül a felköszöntött is, és a facebook többi tagja is, ha nem kell ezeken végig görgetnie napközben. Arra is kérlek, hogy videóhívásokkor ne alulról kamerázd magad, hanem rendesen, elölről mutasd nekünk az arcodat.	7	2	1	1	1	3	1	2	1	3	1	3	1	3	1	4	1	20.901	3	3
100	1396	1	2022-03-31 03:08:05	R_R1OE0KPOZOXJO1z	EN	1	1	1	22	4	2141	4	3	2	3	4	3	3	4	0	Kedves Anya! Az interneten nagyon fontos hogy ne kezeljünk minden hírt igazként, mivel nagyon sok oldal viccből, vagy egyszerűen emberek közötti uszításból oszt meg híreket, amelyek néha nem is igazak, csak kitalációk hogy a saját narratívájukat támogathassák. Ha látsz valamit akkor mindig gondolkozz el azon hogy ezt valaki (esetleg ízléstelen) viccként csak kitalálta-e, néhány oldal arra special…	#NULL!	#NULL!	#NULL!	#NULL!	#NULL!	#NULL!	#NULL!		#NULL!	1	2	1	2	1	2	1	2	1	2	1	2	1	2	1	2	10.556	2	3
100	1638	1	2022-03-31 03:10:27	R_vUmZNxTmy7TQh33	EN	1	1	2	20	1	1137	4	2	4	2	2	2	2	2	1		1	1	#NULL!	#NULL!	#NULL!	#NULL!	#NULL!	Kedves Anya és Apa! Felmerült, hogy több közép- és idősebb korú nem mindig használja megfelelően a közösségi oldalakat. Például a profilképek állandó változtatgatása, illetve filterek rátétele nem javasolt és nem menő. Nem kell a hírfolyamon mindenre reagálni, kommentelni. Videó hívásnál az a lényeg, hogy lássuk egymást! Különböző online játékok küldözgetése, megosztása nem szerencsés. Meg egy kü…	7	3	2	1	2	4	2	1	2	2	2	2	2	2	2	3	2	15.23	5	3
100	1230	1	2022-03-31 03:14:29	R_3EAQineP2JTJulV	EN	1	1	2	22	1	1173	4	2	1	1	3	1	3	1	1		#NULL!	1	#NULL!	#NULL!	#NULL!	#NULL!	#NULL!	Kedves Apa! A facebook emojik-nak jelentése van, és ha a szomszéd néni szivecskét küld neked mert adtál kölcsön két tojást az nem azt jelenti hogy szerelmes beléd. Ugyanígy ha írok egy hosszú mélyen szántó üzenetet messengeren te meg visszaküldesz egy like jelet, az bántó lehet. Tanácsolom hogy kezeld lazábban az emojik-at nem mindegyik jelent komoly mély érzéseket is.	7	2	1	1	1	4	1	4	1	1	1	1	1	3	1	4	1	0.983	21	3
100	1767	1	2022-03-31 03:16:05	R_2Qol1cPNpgoxrFp	EN	1	1	1	26	1	1115	5	5	2	1	1	1	2	1	1		1	1	#NULL!	#NULL!	#NULL!	#NULL!	#NULL!	Szeintem nagyon jó dolog, ha az ember a közösségi médiában megoszt olyan dolgokat, amik lehet, hogy nem jutnának el annyira könnyen az ismerőseihez. Édesanyám viszont sokszor túlzásba viszi ezt, és naponta akár több hírt, érdekes cikket, lehetőséget is megoszt. Azt üzenném neki, hogy nem kell mindig minden posztot megosztani, ami szembejön vele. Ha naponta több dolgot is megoszt, az emberek egyre…	7	3	2	3	2	3	2	2	2	1	2	1	2	1	2	2	2	5.841	3	3
100	1830	1	2022-03-31 03:16:40	R_278quxA27bxdGuG	EN	1	1	1	20	1	1138	4	4	3	2	3	4	2	4	1		#NULL!	#NULL!	1	#NULL!	#NULL!	#NULL!	#NULL!	Kedves Nagymama Nagyon aranyos,hogy próbálsz alkalmazkodni a mai világ trendjeihez és üzenetben tájékoztatni a világ történéseiről. De mindezt meg lehet tenni privát üzenetben is és nem a nyilvános üzenőfalon. Hiszen ott mindenki látja,nem csak én akinek eredetileg céloztad az üzenetet.	6	3	1	3	1	3	1	2	1	1	1	2	1	2	1	3	1	1.068	5	2
100	1959	1	2022-03-31 03:16:58	R_3G9WmqVY5YRMVKj	EN	1	1	2	21	1	1105	4	4	2	3	4	2	2	2	1		1	#NULL!	#NULL!	#NULL!	#NULL!	#NULL!	#NULL!	Kedves Anya, illetve még nem feltétlen idős, de a közösségi médiát kevésbé jól használó emberek! Nagyon örülünk annak, hogy ti is használjátok ezeket a platformokat, így sokkal könnyebbé és egyszerűbbé vált a kommunikáció közöttünk. Persze, én sem vagyok egy szakértő de úgy gondolom néhány hibára fel szeretném hívni a figyelmed/figyelmetek. Először is, ha valaki ír neked és megnézed, de órák múlv…	7	2	2	2	2	3	2	3	2	2	2	2	2	3	2	3	2	7.923	4	3
100	994	1	2022-03-31 03:19:57	R_baBBl5l1WE8qqKR	EN	1	1	1	19	2	9022	4	2	2	4	4	3	5	3	0	János véleménye: "A legfontosabb az lenne, hogy az emberek ne csak egy hírforrásból tájékozódjanak, hiszen az egyes hírcsatornák úgy szűrik meg a híreiket, ahogy az nekik kedvező. Ha sok helyről tájékozódunk, legalább 3-4 oldalról szerezzük a forrásokat, akkor kialakulhat egy teljesebb kép bennünk. Sajnos nem ezt látom manapság." János, 19 éves jogász hallgató	#NULL!	#NULL!	#NULL!	#NULL!	#NULL!	#NULL!	#NULL!		#NULL!	1	1	1	1	2	1	2	1	2	1	1	1	3	1	3	1	2.449	2	1
100	1719	1	2022-03-31 03:21:32	R_1EYcES43043kJ0B	EN	1	1	2	27	3	2092	5	2	2	1	2	2	2	2	1		#NULL!	#NULL!	#NULL!	#NULL!	#NULL!	#NULL!	1	Kedves távolabbi rokonom, aki egyszer bejelöltél a Facebookon! A Facebookon mindenkinek sok olyan ismerőse van, aki nem képezi a szűkebb kör részét, akivel nem tartjuk napi szinten a kapcsolatot. Ezért úgy gondolom, hogy fontos lenne, hogy amikor megosztunk nyilvános tartalmat, akkor az olyan legyen, amit például nem lenne kellemetlen hangosan elmondani egy buszon sem, ahol ezt idegen is hallják.…	1	2	2	1	2	1	2	2	2	1	2	1	2	2	2	4	2	5.618	2	3
100	1685	1	2022-03-31 03:26:12	R_2s7oK9tvG4KSbgg	EN	1	1	2	20	1	1223	4	4	5	3	4	4	3	4	0	Kedves Nagypapa! Nagyon fontos, hogy ne mindent higgyünk el, amit olvasunk. Régebben én is többször belefutottam abba a hibába, hogy minden további kutakodás nélkül elhittem egy-egy cikket. Olyan eset is volt, hogy csak a címet olvastam el, a cikket nem is. Viszont ma már tudom, hogy ez nem helyes. Manapság az emberek próbálják megtéveszteni és manipulálni a többieket, hogy elérjenek valamit. A h…	#NULL!	#NULL!	#NULL!	#NULL!	#NULL!	#NULL!	#NULL!		#NULL!	2	1	2	1	3	1	3	1	2	1	2	1	2	1	3	1	1.185	4	3
100	709	1	2022-03-31 03:29:56	R_1dgnEPuOAC1IrSh	EN	1	1	1	21	1	1133	4	4	3	2	3	2	3	2	0	Kedves Nagymama, Nagypapa! Ne higyjetek a neten olvasott összes hírnek. Nagoyn sok kamu van közte. Sok embert vernek át, inkább járjatok egy esetleges dolog után magatok minthogy egyből elhigyjétek.	#NULL!	#NULL!	#NULL!	#NULL!	#NULL!	#NULL!	#NULL!		#NULL!	1	1	1	1	2	1	1	1	1	1	1	1	1	1	1	1	7.325	2	1
100	1690	1	2022-03-31 03:30:38	R_1pxHMy82TmooWJR	EN	1	1	2	22	3	2484	4	3	7	5	5	5	4	5	0	Kedves Anya! Azért írom ezt a levelet, hogy kicsit összefoglaljam neked azt, hogy milyen stratégiák mentén tudnád könnyebben kiszűrni azokat a híreket, amik fals információkat hordoznak, nem megbízható forrásból származnak, és csak félelmet keltenek. A stratégiák a következőek: szkeptikusan állj hozzá a megosztott tartalmakhoz - aminek a címe is hihetetlennek hangzik, az nagyon valószínűleg nem i…	#NULL!	#NULL!	#NULL!	#NULL!	#NULL!	#NULL!	#NULL!		#NULL!	1	2	1	2	1	2	1	2	1	2	1	2	1	2	1	2	8.247	2	1
100	1797	1	2022-03-31 03:32:42	R_2S0n5WGAhQcPY24	EN	1	1	2	20	1	1131	5	2	3	4	4	5	2	5	1		#NULL!	#NULL!	#NULL!	#NULL!	1	#NULL!	#NULL!	Kedves Nagyi! Nagyon hasznosnak és kedves dolgonak tartom, hogy minden csaladi esemeny, összejövetel alkalmaval rengeteg kepet keszitesz rolunk, illetve minden masrol is (szulinapokon a tortarol, diszekrol, viragokrol, tajrol). Az sem egy rossz dolog, ha valamirol/valakirol tobb hasonlo kep keszul, mert akkor lehet valogatni beloley hohy melyik sikerult a legjobban. Viszont annak nem latom sok er…	1	1	1	3	1	3	1	1	1	1	1	2	1	2	1	2	1	18.908	6	3
100	2856	1	2022-03-31 03:35:10	R_2PdsSxx1E6SAwog	EN	1	1	2	20	1	1048	4	2	5	2	2	2	2	2	0	Kedves Anya! Van pár stratégia, amit érdemes használni akkor, amikor híreket olvasunk a neten, ezek a következők: nézd meg a címet, a cikk forrásának nézz utána, keress bizonyítékokat, ha valmi ijesztő cikk van, akkor annak is nézz utána, illetve még azt is át kell gondolni, hogy vicc e az adott cikk. Az a lényeg, hogy amikor szembejön veled az interneten a cikk, akkor át kell gondolni, hogy hogy…	#NULL!	#NULL!	#NULL!	#NULL!	#NULL!	#NULL!	#NULL!		#NULL!	2	1	2	1	4	1	4	1	3	1	3	1	2	1	3	1	8.277	2	3
100	1463	1	2022-03-31 03:35:22	R_24ZUKwXcnxcnmTv	EN	1	1	2	23	1	1214	4	5	1	2	4	4	2	1	0	Kedves Anya! Azt tanácsolnám neked, hogy légy figyelmesebb atéren, hogy mit, mikor és hogyan osztassz meg a szociális média tartalmaiból. Vannak helyzetek amikor nem magadnak hanem nekünka gyerekeidnek ciki, és erre sosem gondolsz, például engem nagyon bánt az, ha a megkérdezésem nélkül kiteszel egy fotót, amin rajta vagyok és meg se kérdezel róla, úgy hogy előtte én NEKED küldtem azt a képet, ho…	#NULL!	#NULL!	#NULL!	#NULL!	#NULL!	#NULL!	#NULL!		#NULL!	3	1	3	1	3	1	3	1	1	1	1	1	3	1	3	1	8.978	2	3
100	2839	1	2022-03-31 03:37:03	R_1nT9lI9MIiaXr1C	EN	1	1	2	20	1	1097	4	7	6	3	3	4	4	4	1		1	#NULL!	#NULL!	1	1	1	1	Kedves Nagynéni! Tudom nem vagy nagyon ismert az online terekben, még akkor is hogyha ezt tagadod, hiszen látom nap, mint nap a Facebook, Instagram stb. tevékenységeidet. A Zámbó Jimmys virágos köszöntőket, hogy beléptél egy új csoportba és megköszönted a felvételt, a sok sok újabb és újabb ideiglenes profilképed mindenféle csillámos filterrel, hogy megbeszéled Marika nénivel egy bejegyzés alatt …	6	1	1	1	1	1	1	3	1	2	1	2	1	2	1	3	1	8.078	7	3
100	1195	1	2022-03-31 03:41:06	R_8jHYTsxPCqurCBr	EN	1	1	2	20	2	4033	4	4	2	2	1	2	2	3	1		1	#NULL!	1	#NULL!	#NULL!	#NULL!	#NULL!	Kedves nagymama! Az emojiknam jelentésük van és nem mindig azt jelentik, amit éppen te kilátsz belőlük. Ha szeretnéd megtanulni pár emoji jelentését, akkor szívesen megmutatom neked őket. Illetve ezeket a virágos szülinapi képeket örülök hogy csak privatban küldöd nekem szülinapomkor és nem posztolod ki őket a Facebookra, hogy mindenki lássa , mert nem a legjobb döntés. A jövőben is tartsd meg ez…	5	1	1	1	1	2	1	4	1	1	1	2	1	3	1	1	1	0.591	3	3
100	1766	1	2022-03-31 03:43:01	R_1qVzkffyDCKgHQE	EN	1	1	1	20	2	6000	4	1	4	3	4	3	4	3	1		#NULL!	#NULL!	1	#NULL!	#NULL!	#NULL!	1	Túl sok kép, személyes dolog postolása Kedves Nagymama! Veled örül a család, hogy megtanultad a fényképezőt használni a telefonon, de az elkészült képeket nem kell mindig az egész világgal megosztani. A hétvége folyamán a nagyszülőknél mindenről fényképes dokumentáció készül és ezek általában a facebook on kötnek ki. Az “eszem a levest” képektől a “kutya az udvarban” ig minden. A tanács az lenne,…	6	2	1	3	1	1	1	2	1	1	1	1	1	1	1	2	1	0.962	9	3
100	2710	1	2022-03-31 03:48:30	R_2uOKZtDxJdKSzTO	EN	1	1	2	19	2	4032	4	2	4	2	2	2	2	2	1		#NULL!	#NULL!	1	1	#NULL!	#NULL!	#NULL!	Kedves nagyszüleim! Az online tér és közösségi média világa talán nagyon idegen lehet számotokra és emiatt mikor használjátok nem mindig sikerül betartanotok néhány olyan íratlan szabályt amit az én generációm egyértelműnek vesz. Ezek között ami esetleg humor forrássá is válhat így a fiatalabb generációnak az, ha privát üzeneteket írtok ki publikusan a facebook falatolra, virágos és mindenféle tú…	7	1	1	2	1	3	1	3	1	2	1	2	1	3	1	3	1	5.9	4	2
100	2183	1	2022-03-31 03:50:29	R_1HpoT0K9bNnJcao	EN	1	1	2	20	1	1157	4	1	3	2	3	2	1	2	0	Kedves Nagymama! Most már lehetőséged van az okostelefonon keresztül informálódni a világban lévő dolgokról. Nagyon sok hírportál van az origón kívül, ahol több szempontot is el tudsz olvasni. Tájékozódj	#NULL!	#NULL!	#NULL!	#NULL!	#NULL!	#NULL!	#NULL!		#NULL!	2	1	3	1	3	1	3	1	1	1	3	1	2	1	1	1	4.986	4	4
100	2049	1	2022-03-31 03:57:46	R_2yjgYXSEzUmLxfv	EN	1	1	2	23	3	2230	5	4	4	1	2	2	2	4	1		#NULL!	#NULL!	1	#NULL!	#NULL!	#NULL!	1	Kedves Mara! Nagyon kedves dolog, hogy az unokáddal készült közös képeinket keretekbe szerkeszted, és ezzel alkalomillővé teszed, de ezeket nyugodtan elküldheted nekem vagy az unokádnak is, nem kell kiposztolni az idővonalunkra, hisz így mindenki látja, egy olyan képet amit már amúgy is láttak, szerkesztés nélkül. Ha csak nekünk küldöd el úgy sokkal jobban örülünk, az unokád is több képet fog így…	6	1	2	1	2	1	2	1	2	1	2	1	2	1	2	1	2	8.659	4	4
100	4219	1	2022-03-31 04:04:24	R_3ewbgc14iDNpLSZ	EN	1	1	2	31	4	2009	4	3	2	3	1	1	1	1	1		#NULL!	#NULL!	#NULL!	1	#NULL!	#NULL!	#NULL!	Személyes jókívánságok átadása személyesen Kedves Papa! Nagyon értékelem, ha gondolsz rám a születésnapomon vagy a névnapomon, de még jobban értékelném, ha nem a facebook falamon osztanád meg a jókívánságod, hanem felhívnál vagy meglátogatnál. Nekem sokkal több személyes kapcsolódásra van szükségem a közeli családtagjaimtól.	7	2	2	2	2	2	2	4	2	2	2	3	2	3	2	3	2	3.538	8	3
100	1656	1	2022-03-31 04:10:05	R_ZktOX1ez6KdU3Bv	EN	1	1	1	21	1	1105	4	2	5	4	4	4	3	4	1		#NULL!	#NULL!	1	1	#NULL!	#NULL!	#NULL!	Kedves Nagymama! Tudom hogy nagyon határozott véleménnyel rendelkezel az élet minden területéről, de ezeket nem feltétlenül kellene minden Facebook cikk alatt kifejteni és komment harcokba keveredni másokkal. Illetve szép dolog ha valaki vallásos és van egy hitrendszere, de azt nem kell óránként megosztani a közösségi médiában és ráerőltetni másokra azt amiben te hiszel.	6	1	1	1	1	3	1	3	1	2	1	2	1	3	1	3	1	23.229	4	4
100	2348	1	2022-03-31 04:16:01	R_3KPDx04XXKygT6h	EN	1	1	2	22	1	1223	4	3	4	2	3	4	3	2	1		#NULL!	#NULL!	1	#NULL!	1	#NULL!	1	Kedves Mama! Tudom, hogy új neked az online tér és annak megannyi lehetősége, de léteznek olyan íratlan szabályok, amelyeket nem teszünk mondjuk Facebookon. Ilyen például: nem az üzenőfalra rakunk személyes üzenetet és egyéb furcsa képeket. Teljesen jók a sima, egyszerű képek, ahol látható az arc, nem kell különböző mintává átváltozni. A születésnapi köszöntések és a reggeli/ebéd/vacsora képet is…	7	3	1	1	1	3	1	4	1	3	1	2	1	3	1	3	1	8.159	4	4
100	2457	1	2022-03-31 04:16:46	R_STPKoc5ie8w8Tm1	EN	1	1	2	20	3	2484	4	2	4	3	3	3	3	2	0	Kedves Éva néni! Fontos tudni az online világban történő tájékozódáshoz, hogy sok veszélye van. A jó hír az, hogy a veszélyek néhány egyszerű lépéssel nagyon könnyen csökkenthetőek. Ilyen például az, hogy szkeptikusan állunk hozzá a címekhez, amiket olvashatunk. mivel ezeket látjuk először, ezért ezeket úgy próbálják megírni, hogy az számunkra érdekesen hangozzon, figyelemfelkeltő legyen. Fontos …	#NULL!	#NULL!	#NULL!	#NULL!	#NULL!	#NULL!	#NULL!		#NULL!	1	2	2	2	2	2	2	2	2	2	3	2	2	2	1	2	12.035	3	3
100	2574	1	2022-03-31 04:17:20	R_1U2OOjoncKodK3D	EN	1	1	1	21	1	2045	4	2	3	2	3	2	4	2	0	Kedves Nagypapa, Ahhoz, hogy szakszerűen és értelmesen tudjunk tájékozódni az internet világában, jó ha néhány dolgot szem előtt tartunk a média fogyasztással kapcsolatban. Sajnos nem minden, amit az interneten olvasunk, vagy TV-ben látunk igaz, vagy lett jó szándékkal megalkotva. Mindig érdemes szkeptikusnak lenni és észben tartani, hogy sokaknak csak a szereplés fontos és nem a valós info terje…	#NULL!	#NULL!	#NULL!	#NULL!	#NULL!	#NULL!	#NULL!		#NULL!	1	1	1	1	1	1	1	1	1	1	1	1	2	1	2	1	16.828	2	3
100	1172	1	2022-03-31 04:22:06	R_UsauZtWMS6H8fJv	EN	1	1	2	21	2	3529	4	3	4	3	2	2	4	5	1		1	#NULL!	#NULL!	#NULL!	#NULL!	1	#NULL!	Kedves Anya! Tudom, hogy viszonylag új neked a Facebook, de nem kíváncsi mindenki arra, ami téged érdekel. A túl személyes posztok közzététele ráadásul veszélyes is lehet, hiszen bárki láthatja! Ezek mellett, az nem baj ha véletlenül valamit az osztálycsoport helyett az üzenőfaladra írsz ki, de akkor töröld ki miután észre vetted, mert ez kicsit ciki, az meg csak ront a helyzeten, ha kitörlés hel…	7	3	1	2	1	3	1	3	1	1	1	3	1	2	1	3	1	6.702	5	4
100	2070	1	2022-03-31 04:34:48	R_1PcM7OZZ4Sf0593	EN	1	1	2	20	3	2330	4	5	4	1	2	1	3	2	1		#NULL!	#NULL!	1	1	#NULL!	#NULL!	#NULL!	Kedves! Nagyon dicséretes az, ha az idősebb generáció tagjai is részt akarnak venni az online térben, és ezzel lépést tartanak a fiatalokkal, unokákkal. Szerintem az unokák is pozitívan állnak hozzá, ha a nagyszülők az ,,ő nyelvükön" próbálnak kommunikálni, azonban van 1-2 fontos szabály, amit jobb betartani, hogy ne hozzuk ismeröseinket, rokonainkat kínos helyzetbe. A fiatalabb generációnak font…	1	1	1	1	1	1	1	1	1	1	1	1	1	1	1	3	1	8.447	4	3
100	3398	1	2022-03-31 04:36:58	R_3gOcME1Df0pNYbY	EN	1	1	2	20	1	1037	4	3	5	2	3	1	3	3	0	Kedves Nagymama/Nagypapa! Mindenféleképpen egyetértek az összes stratégiával, melyeket mindenkinek figyelembe kellene vennie egy adott cikk elolvasása előtt. Kérlek nagymama és nagypapa próbáljatok ti is figyelni ezekre: -Légy szkeptikus a címekkel kapcsolatban: Sajnos sok olyan szalagcímmel találkozunk, amik arra játszanak, hogy rákattintsanak az emberek és nem is az van a cikkben, ami a címben …	#NULL!	#NULL!	#NULL!	#NULL!	#NULL!	#NULL!	#NULL!		#NULL!	4	1	4	1	3	1	2	1	4	1	3	1	1	1	1	1	6.157	2	4
100	1384	1	2022-03-31 04:42:35	R_3s1ty4IXcm7vNVX	EN	1	1	2	20	1	1171	4	4	5	3	4	4	4	4	1		#NULL!	#NULL!	1	#NULL!	#NULL!	#NULL!	#NULL!	Kedves Nagymama, Kérlek ne posztolj ki mindent a facebookra. Napi 30 poszt kicsit sok és kellemetlen. Főleg a fura depressziós idézetek. Ha valami gond van, talán célszerűbb lenne egy családtaggal, vagy baráttal megbeszélni és nem 1000 ember tudtára adni. Emellett aranyos nagyon, hogy mindig megosztod büszkén az unokáid képeit, viszont lehet, hogy azok minket kellemetlenül érintenek.	4	2	1	2	1	2	1	2	1	2	1	3	1	2	1	2	1	4.59	9	3
100	2046	1	2022-03-31 04:43:16	R_1qWkUlbWJYYloBG	EN	1	1	2	19	3	2310	4	3	5	4	3	2	2	3	0	Kedves Nagyi! Úgy gondolom, hogy téged sajnos nagyon könnyen átvernek az álhírek, és sokszor elhiszel olyan dolgokat az interneten, ami nyilvánvalóan nem igaz. Ebben szeretnék neked segíteni és egy pár tippet osztanék meg veled, melyek segítenek ennek kiküszöbölésében. A legfontosabb dolog mindenképpen az lenne, hogy nézd meg honnan származik a cikk, ki volt a létrehozója. Csak hiteles forrásból …	#NULL!	#NULL!	#NULL!	#NULL!	#NULL!	#NULL!	#NULL!		#NULL!	2	1	1	1	3	2	3	2	2	2	2	2	2	2	1	1	6.68	2	1
100	2305	1	2022-03-31 04:44:33	R_2tEzfGFgKptANHy	EN	1	1	2	20	4	2083	4	3	2	5	4	3	3	5	0	Kedves Nagypapa! Amikor az interneten olvasol egy hírt, akkor légy nagyon résen, mert sokszor álhíreket is lehet olvasni. Ahhoz, hogy érezd, hogy igazat állít-e a hír, megosztok veled néhány tanácsot. Például már a hír címe is segíthet. Sokszor már a címen is érezni lehet, hogy csak hatásvadászatra hajtanak. Ha a források nincsenek megjelölve, vagy más hírforrás sem számol be az adott dologról, a…	#NULL!	#NULL!	#NULL!	#NULL!	#NULL!	#NULL!	#NULL!		#NULL!	2	2	2	2	4	2	2	2	3	2	3	2	3	2	3	2	12.376	5	4
100	1927	1	2022-03-31 04:47:20	R_2QGP8XE1DqSmKrZ	EN	1	1	2	20	1	1147	4	4	5	1	3	2	1	2	0	Kedves Nagypapa! Online híreket legkönnyebben úgy találsz ha beírod a Googlebe azt a témát ami érdekelne. Aztán a több link közül elolvasod az első oldalon lévőket. Általában a Google első oldalán vannak a megbízható hírek mivel azért hogy az első oldalra kerüljenek nagyobb összeget kell fizetniük így a kamu oldalak szerkesztői nem fognak annyit kiadni a saját oldaluk előre kerülésére. Miután min…	#NULL!	#NULL!	#NULL!	#NULL!	#NULL!	#NULL!	#NULL!		#NULL!	2	1	1	1	2	1	3	1	1	1	1	1	3	1	4	1	8.8	3	3
100	1383	1	2022-03-31 04:49:19	R_3382w4AGc8zghLj	EN	1	1	2	23	4	2851	4	5	5	3	3	4	4	3	0	Kedves Mama! Kérlek, mielőtt megosztasz valamit az interneten, mindig gondold át, hogy vajon igaz-e, inkább nézz utána, hogy hiteles-e a cikk. Ne kelts felesleges pánikot sem magadban, sem másokban. A rémhírek nagyon toxikusak. Ne a cikk címe alapján ítélkezz, az sokszor félrevezető. Kérlek, ezekre mindig figyelj oda, mert leégetheted magadat is, minket is és nem mellesleg hamis infót terjeszteni…	#NULL!	#NULL!	#NULL!	#NULL!	#NULL!	#NULL!	#NULL!		#NULL!	1	1	2	1	3	1	3	1	1	1	2	1	2	1	1	1	3.847	2	3
100	1279	1	2022-03-31 04:50:51	R_2cqrHfxLAXKZpZm	EN	1	1	2	21	1	1072	4	4	5	3	4	4	5	2	0	Kedves Mama! Kérlek légy szkeptikus az álhírekkel kapcsolatban, nem kell mindent egyből elhinni főleg ha megnézed, hogy az adott oldal neve mennyire hiteles. Tényleg hírportál? Vagy csak valami névtelen oldal kamu hírrel? Ha olyat olvasol ami félelemkeltő címmel rendelkezik, ne hidd el. Azok a cikkek arra mennek, hogy kattints rá és minél többen megnézzék. Nincs benne semmi hasznos info, nyugi ne…	#NULL!	#NULL!	#NULL!	#NULL!	#NULL!	#NULL!	#NULL!		#NULL!	1	2	3	2	2	2	2	2	1	2	3	2	3	2	3	2	7.794	3	3
100	1240	1	2022-03-31 04:52:48	R_eA3eCZv9nfJy1yh	EN	1	1	2	21	1	1223	4	2	4	2	3	3	2	2	0	Kedves Nagyapa! Kérlek amikor híreket olvasol az interneten először mindig a címet vedd fontolóra,ha ezek hihetetlennek hangazanak számodra akkor pedig gondolkodj el azon,hogy ezek után a hír igaz lehet-e. Ha olyan híreket látsz,amik félelmet keltenek vagy indulatossá tesznek gondold végig,hogy ezeknek ez-e a céljuk vagy valóban valamilyen igaz hírről van szó. Fontos,hogy a hír forrását is ellenő…	#NULL!	#NULL!	#NULL!	#NULL!	#NULL!	#NULL!	#NULL!		#NULL!	2	1	2	1	2	1	3	1	2	1	2	1	2	1	2	1	7	5	3
100	1288	1	2022-03-31 04:53:32	R_24eBuL5sMRiLHEd	EN	1	1	2	25	3	5100	5	4	2	4	4	3	2	2	0	Kedves Nagyi! Nem szabad minden elhinni amit az interneten olvasol, nézz utána a dolgoknak jobban, tájékozódj több forrásból, nézd meg hiteles-e az adott oldal, az adott források. Lehetőleg olyan oldalakról tájékozódj amik valódi híroldalak, ha valaminek túl figyelemfelkető a címe az már gyanús lehet. Manapság túl sok az álhír és nehéz őket elkerelüni de ha kicsit odafigyelsz nem fogsz bedőlni ez…	#NULL!	#NULL!	#NULL!	#NULL!	#NULL!	#NULL!	#NULL!		#NULL!	2	2	1	2	2	2	2	2	2	2	2	2	2	2	2	2	5.117	3	3
100	3538	1	2022-03-31 04:59:34	R_3J2TyIzkXXycDgv	EN	1	1	2	46	1	1133	5	2	1	3	2	2	3	2	0	Kedves Anya! Most, hogy neked is lett okostelefonod, hamarabb hozzájuthatsz a hírekhez, mint korábban. Tudom, hogy sok minden érdekel, ami a világban folyik, de kérlek - ahogyan azt már régebben is mondtam - próbáld szűrni az információkat. Első olvasatra megragadhatja a figyelmedet egy megdöbbentő felütéssel kezdődő cikk, amit végigolvasva elgondolkodtat, vajon mi az alapja annak, amit leírtak. …	#NULL!	#NULL!	#NULL!	#NULL!	#NULL!	#NULL!	#NULL!		#NULL!	3	3	1	2	3	2	3	3	3	2	3	2	3	2	3	2	63.366	2	3
100	2394	1	2022-03-31 05:03:59	R_2b2BWFEaoKQCqBS	EN	1	1	1	21	2	3300	4	1	1	2	2	1	2	2	1		1	#NULL!	#NULL!	#NULL!	#NULL!	1	#NULL!	Kedves Anya! Szeretnék egy kisebb segítséget nyújtani Neked, az online tér néhány, a fiatalabb generáció körében kialakult íratlan szabályáról. A jövőben ez talán megkönnyíti majd a dolgod és megúszhatsz kellemetlen perceket is. Kezdjük a privát információkkal. Abban egyetérthetünk, hogy vannak dolgok ami nem tartozik mindenkire és nem szeretnéd, ha ország-világ tudomására jutna. Továbbá van ami …	7	1	1	1	1	3	1	4	1	2	1	1	1	3	1	4	1	4.981	2	3
100	1419	1	2022-03-31 05:05:09	R_3nHMycOiyan5AK3	EN	1	1	2	21	3	2230	4	2	3	2	3	4	3	4	1		#NULL!	#NULL!	1	1	#NULL!	#NULL!	#NULL!	Messenger üzenetek Nagyon bosszantó tud lenni, mikor anyukámnak küldök valamit és évek múlva látja csak meg, mert annyi értesítés jön a telefonját, hogy nem látja a fontos üzeneteket. Sajnos az idősebb korosztály nem mindig tudja használni a különböző alkalmazások beállításait, valamikor maga az alkalmazást sem. Most már, hogy megmutattam neki hogyan is kell az értesítéseket kezelni és a messenge…	7	1	2	1	1	2	1	1	1	1	2	1	2	1	1	3	1	15.874	5	4
100	2136	1	2022-03-31 05:06:09	R_xctGvzWiLIvjDpL	EN	1	1	2	21	2	7624	4	2	4	3	1	2	2	3	0	Kedves Nagypapa/Nagymama! A mai világban sajnos a média tele van hamis információkkal, amivel az a céljuk, hogy átverjék, vagy megfélemlítsék a társadalmat. Szeretném, hogy ha tudatosabban olvasnátok a híreket, és mindig utána gondolnátok, hogy vajon mennyire releváns az adott cikk, vagy valóban úgy van-e ahogy írják, esetleg nem csak azért készült, hogy pánikot keltsen.	#NULL!	#NULL!	#NULL!	#NULL!	#NULL!	#NULL!	#NULL!		#NULL!	1	1	1	1	3	1	3	1	2	1	2	1	2	1	2	1	14.826	4	3
100	2206	1	2022-03-31 05:06:27	R_3qNX6JcxZsL5hab	EN	1	1	2	20	3	2011	4	2	5	2	4	5	4	3	0	Kedves Nagymama! Régebben én is sokszor megijedtem, ha olvastam a médiában félelmetes dolgokat. Aztán a sok álhír után rájöttem, hogy muszáj a félelemkeltő információk mögé nézni, utánajárni. Neked is ezt tanácsolom, hogy ne érezd rosszul magad minden negatív dolog után, amit a médiában olvasol! Nem szabad hagyni, hogy a digitális sajtó miatt kezdjünk el szorongni, félni!	#NULL!	#NULL!	#NULL!	#NULL!	#NULL!	#NULL!	#NULL!		#NULL!	3	2	2	2	4	2	3	2	2	2	2	2	2	2	2	2	15.112	3	2
100	4031	1	2022-03-31 05:15:55	R_qyomvXEiesigMBr	EN	1	1	2	22	1	1202	4	4	2	1	2	1	2	1	0	Kedves Nagy-nagynéni! Ha a közösségi oldalakon olvasol híreket nem szabad mindig a címnek hinni. Azok a hírek, amik félelmet keltenek sokszor egyetlen célja a félelemkeltés ezért ezekben sem szabad feltétel nélkül megbízni. Nem mindig olyan nagy a baj, ahogy leírjék. Fontos, hogy az adott cikk honnan származik, hiszen vannak oldalak amik álhíreket terjesztenek, nem minden oldal megbízható. Ha kül…	#NULL!	#NULL!	#NULL!	#NULL!	#NULL!	#NULL!	#NULL!		#NULL!	1	1	1	1	3	1	2	1	3	1	4	1	1	1	2	1	27.167	4	3
100	3416	1	2022-03-31 05:17:59	R_334h6kThNAlZ7T0	EN	1	1	2	21	3	2040	4	3	3	2	3	3	3	3	0	Kedves Apa! Kérlek ha elolvasol egy hírt a Facebookon akkor olvasd el azt is hogy milyen oldal töltötte fel, ha ‘szeretlekmagyaroszag.hu, eztnemhiszedel, ..stb’ akkor felejtsd el hogy komolyan vedd az írást. Továbbá ne kommentelj minden hírportál cikke alá, nem érdemes veszekedni a Facebookon kommentelő emberekkel.	#NULL!	#NULL!	#NULL!	#NULL!	#NULL!	#NULL!	#NULL!		#NULL!	1	1	1	1	1	1	1	2	2	1	1	1	1	1	1	1	5.978	3	4
100	1533	1	2022-03-31 05:18:24	R_3iEBOxYDifSbMgB	EN	1	1	2	22	3	5130	4	4	4	4	3	5	4	3	0	Kedve Mama, Papa! Amikor az interneten különböző híreket olvasgattok érdemes szkeptikusnak lenni azokkal kapcsolatban. Az is jól tennétek ha nem csak elolvasnátok a hírt, hanem meg is néznétek több helyen, hogy tényleg igaz vagy sem. Néha beleszalad az ember abba is, hogy a cikkek nem is komolyak, hanem csak viccnek szánták őket. Ilyenkor érdemes nem komolyan venni őket és utána nézni az oldalnak…	#NULL!	#NULL!	#NULL!	#NULL!	#NULL!	#NULL!	#NULL!		#NULL!	1	1	1	2	3	2	3	1	2	1	2	1	3	1	3	1	8.08	2	3
100	1679	1	2022-03-31 05:34:48	R_1C9OuYxNz7fvlbz	EN	1	1	2	20	1	1165	4	2	3	1	1	1	2	1	1		1	#NULL!	1	1	#NULL!	#NULL!	1	Kedves Mami! Szeretnék Neked néhány dolgot elmondani, hogy a későbbiekben jobban el tudj igazodni az online térben. Tudod, már beszélgettünk arról, hogy az internet és a facebook nem ugyanaz. Ha valamit meg akarsz keresni, érdemes elsősorban nem a közösségi hálókon kutatni, mert a facebookon rengeteg álhír terjed, és mivel csak az ismerőseid posztjait olvasod, könnyen lehet, hogy az ő tudatlanság…	7	1	2	1	2	1	2	1	2	1	2	1	2	2	2	3	2	13.862	2	3
100	1347	1	2022-03-31 05:37:58	R_xFrrwGhMeTTNarT	EN	1	1	1	21	1	1118	4	3	3	2	3	2	2	2	1		1	#NULL!	#NULL!	#NULL!	#NULL!	#NULL!	#NULL!	Kedves Édesanyám! Nagy dolognak tartom, azt hogy végre elkezdtél nyitni az internetes világ felé. Azonban jó ha tudod, hogy ahogy a valós életben is, az utcán, a boltban, bárhol ahol jársz, itt az online térben is vannak egyfajta íratlan illemszabályok, amiket nem árt betartani. Elég ha csak arra gondolsz, hogy a valós életben is, egy rosszul megfogalmazott, félreértelmezhető mondat, egy nézés is…	7	1	1	2	1	3	1	3	1	2	1	3	1	2	1	2	1	7.61	2	3
100	970	1	2022-03-31 05:55:13	R_2PcI9TZchfeCnUy	EN	1	1	2	23	2	2030	4	5	2	4	3	4	4	2	0	Kedves anya és apa! Kérlek figyeljetek oda, honnan származnak a hírek forrásilag, pár percnyi keresés után elérhetővé és nyilvánvalóvá válhat egy internetes média oldal hitelessége a pereskedési esetük alapján.	#NULL!	#NULL!	#NULL!	#NULL!	#NULL!	#NULL!	#NULL!		#NULL!	2	2	2	2	1	2	1	2	1	2	1	2	1	2	3	2	7.431	3	3
100	4635	1	2022-03-31 06:02:52	R_117LDJ1RPed0XOp	EN	1	1	1	25	1	1223	4	3	3	3	2	3	2	2	1		#NULL!	#NULL!	#NULL!	#NULL!	#NULL!	#NULL!	1	Kedves XY! Tudom hogy nehéz eligazodni a Facebookon, de a személyes üzeneteket, amiket a "falamra" írsz több száz ember látja! Szerintem neked nem ez a célod, nekem címzed ezeket az üzeneteket, csak rossz helyre írod. Létezik erre megoldás, lehet privát üzenetet is küldeni! Kattints felül a kis gondolatbuborékra amin villám van, majd a "Messenger" szó mellett a legtávolabbi ikonra, írj be címzett…	5	2	2	2	2	3	2	2	2	3	2	2	2	2	2	2	2	6.366	2	3
100	2319	1	2022-03-31 06:04:47	R_2D0PvXlCmesfgnz	EN	1	1	1	20	1	1068	4	4	3	2	2	5	1	2	0	Kedves Nagymama, az interneten található hírek es cikkek között manapság elég sok az álhír, és van egy pár dolog ami segíthet abban, hogy ne csapjanak be könnyen. Először is légy szkeptikus a címekkel kapcsolatban. Mindig nagyon figyelmesen olvasd el egy cikk, vagy egy poszt címét. Sok esetben ha az ember igazán odafigyel egyes oldalak címeire, hamar elkezdi majd érezni, mik azok a címek, amik gy…	#NULL!	#NULL!	#NULL!	#NULL!	#NULL!	#NULL!	#NULL!		#NULL!	1	2	1	2	1	2	1	1	1	2	1	2	3	2	3	2	7.904	3	4
100	1991	1	2022-03-31 06:07:07	R_2uxsxHNkUCXJZmR	EN	1	1	1	24	4	2213	4	2	5	3	1	1	1	1	1		#NULL!	#NULL!	#NULL!	#NULL!	#NULL!	#NULL!	1	Fakenews és ezeknek a terjesztésének visszaszorítása. Én fontosnak érezném hogy a közösségi oldalakat ez az ezeken megjelenő híreket / hírértékkel felruházott tartalmakat megfelelő szkepticizmussal fogadják a felhasználók, vagy létrehozni egy aloldalt ahova csak hitelesített hírcsatornák posztjai láthatóak.	4	1	1	1	1	1	1	1	1	2	2	3	2	2	2	1	1	11.506	4	3
100	2109	1	2022-03-31 06:14:37	R_2VEbnb16kXCm82y	EN	1	1	2	20	4	8994	4	4	5	3	3	3	3	3	0	Kedves Nagyi! A mai világban egyre nagyobb szerepet játszik életünkben a média, ezért is szeretnék néked pár tanácsot adni, hogy ne érezd magad átverve. Fontos, hogy légy szkeptikus a címekkel kapcsolatban, rengeteg cikk csak hatásvadász címekkel akarja felhívni a figyelmet nem valós dolgokra. Nézz a félelemkeltő információk mögé. Ellenőrizd a bizonyítékokat, ezt a következő stratégiai ponttal is…	#NULL!	#NULL!	#NULL!	#NULL!	#NULL!	#NULL!	#NULL!		#NULL!	2	1	2	1	3	1	3	1	3	1	3	1	4	1	3	1	5.784	4	3
100	4282	1	2022-03-31 06:29:34	R_3qHVvsnYm2nYWVc	EN	1	1	2	35	1	1174	5	5	1	1	1	1	2	1	1		#NULL!	#NULL!	#NULL!	#NULL!	1	#NULL!	#NULL!	Engem az zavar, ha meztelen unokákról, gyermekekről töménytelen mennyiségű képet kell látnom. Egyrészt nem fogják fel a szülők, nagyszülők, hogy mennyire veszélyes ez az online térben, másrészt más gyereke, rokona csak az adott személynek érdekes, ismeretleneket nem igazán érdekli a maszatos szájú, lógó fütykösű vagy épp fürdő gyermek. Mindamellett a gyerekeknek is irtó kellemetlen lesz idősebb k…	4	3	1	2	1	4	1	3	1	2	1	1	2	3	1	3	1	31.801	2	3
100	1713	1	2022-03-31 06:34:32	R_xausIIlKm6PHtXr	EN	1	1	2	20	4	2366	4	3	4	2	2	4	2	2	1		#NULL!	#NULL!	1	1	#NULL!	#NULL!	#NULL!	Kedves Papa! Ami az internetre egyszer felkerül, azt utána nagyon sokat láthatják. Ezért nem szerencsés dolgozó munkatársról videókat feltenni facebook sztoriba. Ha összezavarodnál azzal kapcsolatban, hogy mit csinálsz, nyugodtan lépegess vissza addig a vissza gombbal, amíg meg nem találod a kezdő oldalt. Amit nem értesz, legközelebbi találkozásunknál beszéljük meg.	5	1	2	1	2	3	2	2	2	1	2	1	2	2	2	2	2	8.731	3	2
100	1582	1	2022-03-31 06:34:52	R_1Qc1zU0z02xdXyU	EN	1	1	2	20	1	1014	4	4	1	4	2	1	1	2	1		#NULL!	#NULL!	#NULL!	1	#NULL!	#NULL!	#NULL!	Kedves Nagypapa! Szuper, hogy az online villág lehetővé teszi számunkra, hogy megosszuk egymással az életünk egy szeletét vagy olyan témákat, amelyek számunkra fontosak, azonban nem kell minden posztot és bejegyzést megosztani. Illetve olyan bejegyzéseket sem, amelyeket már régebben mosztottál vagy posztoltál.	7	1	1	2	1	3	1	1	1	3	1	3	1	3	1	2	1	17.708	3	3
100	2120	1	2022-03-31 06:37:44	R_2rN4atW8tArSTFo	EN	1	1	2	20	4	2009	4	4	3	4	5	2	3	2	1		1	1	#NULL!	#NULL!	#NULL!	#NULL!	#NULL!	Kedves Anya és Apa! Nem csak a like jel meg az OK. válasz üzenetek léteznek! A mai világban ez olyan mintha flegma lennél. Mintha nem érdekelne a mondandó. Annak írsz ilyet, akitől nem vársz többet választ. Ennél még az is jobb, ha simán csak elolvasod az üzit.	7	1	2	1	2	3	2	2	2	3	2	2	2	1	2	2	2	9.219	3	2
100	2528	1	2022-03-31 06:44:08	R_vdccBw8Iev64bPb	EN	1	1	2	19	2	5600	4	2	4	3	1	3	2	4	1		1	#NULL!	#NULL!	#NULL!	#NULL!	#NULL!	#NULL!	Kedves Anya/Apa! Mielőtt becsatlakoztok az online közösségi világba tájékozódjatok, és gyakoroljatok, és ha valami nem megy, nem tudod, hogy kell csinálni kérj segítséget a fiatalabb generációtól. Gondoljatok csak bele, nektek se esne jól, ha valami olyan információt osztanának/kommentelnének rólatok vagy nektek, ami az ismerőseitek előtt kínos lehet. Ha tetszik valami like-old be, de nem kell kí…	7	1	1	1	1	1	1	1	1	1	1	3	1	1	1	1	1	16.062	2	4
100	2221	1	2022-03-31 07:00:45	R_6ApNQjcUwKnRvJ7	EN	1	1	2	22	3	2721	4	3	4	2	2	5	5	4	0	Kedves Apa! Néhány stratégiát szeretnék neked bemutatni. Amikor egy cikket, műsort nézel, kérlek mindig szkeptikusan állj a címhez, sose hidd el teljesen, hogy feltétlenü azt tükrözi, ami az eredeti mondanivalója. Amikor olyan információ birtokába kerülsz, ami benned félelmet kelt, ne ess az érzelmeid és felindulásod csapdájába, nézz mögéjük, kutass utánuk, mert nem biztos, hogy minden valóban úg…	#NULL!	#NULL!	#NULL!	#NULL!	#NULL!	#NULL!	#NULL!		#NULL!	1	2	2	2	4	2	4	2	1	2	1	2	2	2	2	2	16.266	2	4
100	1672	1	2022-03-31 07:09:20	R_3Gy2ICp2BQcJMt6	EN	1	1	2	21	2	4405	4	2	3	2	4	3	5	2	0	Kedves Anya! Kérlek, amikor olvasol ne ijedj meg attól, amit olvasol. Nagyon sokszor megijedsz, vagy aggódsz, pedig el se olvasod a tényleges hírt, csak a címet, ami legtöbbször túloz, mert nekik az a fontos, hogy kattintásokat kapjanak. Másrészről minden hírt el szoktál hinni, attól függetlenül, hogy az az információ honnan jött. Nem minden Facebook-poszt mond igazat. Kérlek próbáld megvizsgálni…	#NULL!	#NULL!	#NULL!	#NULL!	#NULL!	#NULL!	#NULL!		#NULL!	1	2	2	2	2	2	3	2	2	2	2	2	3	2	3	2	8.829	2	3
100	1856	1	2022-03-31 07:12:33	R_AKFOTIcGrnrcccF	EN	1	1	1	22	1	1141	4	4	4	5	4	2	2	4	0	Kedves Nagyi! Az internet világa számodra érthetetlen és félelmetes lehet, emiatt bármilyen hihetetlen cikk címén egyből elszörnyedsz. Nem kell megijedni, ezek a címek azért vannak hogy meglepődj és tovább olvass az adott oldalon. Emiatt sokszor kamu híreket osztanak meg a kevésbé megbízható oldalak, csak azért hogy saját bevételüket növeljék. Nézd meg hogy jó oldalon vagy-e vagy megint az origo …	#NULL!	#NULL!	#NULL!	#NULL!	#NULL!	#NULL!	#NULL!		#NULL!	1	2	1	2	1	2	1	2	1	2	1	2	1	2	2	2	9.02	3	4
100	3061	1	2022-03-31 07:17:04	R_2aQW7HiXBXinU4r	EN	1	1	2	19	1	2040	4	3	3	3	3	3	2	2	0	Kedves Nagyi! Először is azt mondanám, hogyha el is olvasol egy nagyon figyelemfelkeltő című cikket, ne feltétlenül gondold azt, hogy igaz is; nevetni, megdöbbeni lehet rajtuk, de azért a szkeptikusság sem árthat meg ilyenkor. Egyúttal vizsgáld meg a hírek, cikkek forrását is, főleg mielőtt megosztonád vagy elküldenéd azt más embereknek. Attól, hogy valami elsőre jónak, megdöbbentőnek hangzik nem…	#NULL!	#NULL!	#NULL!	#NULL!	#NULL!	#NULL!	#NULL!		#NULL!	2	2	2	2	3	2	2	2	3	2	3	2	2	2	2	2	12.883	3	3
100	1130	1	2022-03-31 07:20:59	R_3Rrp1THtHsewXGk	EN	1	1	2	23	3	5126	4	5	6	2	3	4	5	2	0	Kedves Mama! Örülök, hogy ennyire jól beletanultál a digitális világba és egyre ügyesebben kezeled a saját profiljaidat.Nem nagyon szoktál ilyet csinálni, hogy megosztasz valamit és nem tudod, hogy mi az -vagy éppen, hogy csináltad-, de ha mégis, akkor előtte tájékozódj kicsit, hogy érdemes-e megosztani, tényleg valós-e a hír (tudod, nagyító &gt;&gt; aztán beírod, amit tudni akarsz).	#NULL!	#NULL!	#NULL!	#NULL!	#NULL!	#NULL!	#NULL!		#NULL!	3	1	2	1	3	1	3	1	2	1	2	1	2	1	3	1	9.53	2	3
100	16653	1	2022-03-31 07:21:05	R_1hL0U2JTMB6Rr1u	EN	1	1	2	20	1	1016	4	3	2	1	1	1	1	1	0	Kedves Nagyi! Azért írok most Neked, hogy felhívjam a figyelmed az interneten lévő álhírek terjedésére. Nagyon fontos lenne a hír forrását rendesen megszűrni, mert sokszor félelemkeltő, vagy borzongató címekkel próbálnak valamit elhitetni az emberrel.	#NULL!	#NULL!	#NULL!	#NULL!	#NULL!	#NULL!	#NULL!		#NULL!	1	1	2	1	3	1	2	1	2	1	2	1	3	1	3	1	7.037	4	2
100	2804	1	2022-03-31 07:21:52	R_06bAvGFPvFKcoa5	EN	1	1	2	20	1	1048	4	3	2	1	1	2	2	1	1		1	1	1	#NULL!	1	#NULL!	#NULL!	Kedves Anya és Apa! Nagyon aranyos, hogy küldötök emojikat az üzenetekben, de nagyon nevetségessé válik, amikor rosszul használjátok őket, erre az egyik legtipikusabb példa a "sima mosolygós" :) emoji használata boldogság, vidámság kifejezésére. Mi, fiatalok ezt "kínosan mosolygós" vagy szarkasztikus értelemben használjuk az üzeneteinknél, és mindig megmosolyogjuk magunkban ezt az említett helyte…	7	1	1	1	1	1	1	2	1	1	1	1	1	1	1	3	1	8.365	2	4
100	2766	1	2022-03-31 07:25:39	R_2Sxg5cy8ssVjl8V	EN	1	1	2	23	3	2143	4	3	4	2	2	4	4	3	1		#NULL!	#NULL!	#NULL!	#NULL!	#NULL!	#NULL!	1	Kedves Nagymama/Nagypapa! Nagyon köszönöm a kedves kommenteket, de szeretnélek megkérni, hogy legközelebb privát üzenetben beszélgessetek és ne a képeim alatt. Nagyon ciki, hogy az összes osztálytársam el tudja olvasni ezeket. Csináljunk egy családi csoportot, ahol mindenki tud beszélgetni mindenkivel! Köszönöm a névnapi köszöntéseket, igazán jól esik, hogy gondolsz rám. Viszont manapság már nem …	6	2	1	1	1	2	1	3	1	1	1	1	1	2	1	2	1	6.331	2	2
100	1422	1	2022-03-31 07:42:43	R_31XkHprlWRpbcH5	EN	1	1	2	20	1	1107	4	4	5	3	4	3	2	2	1		#NULL!	#NULL!	1	#NULL!	#NULL!	#NULL!	#NULL!	Kedves Mama! Tudom, hogy nagyon boldog vagy, amikor meglátogatunk téged, viszont ezekről a meghitt pillanatokról nem kell feltétlenült Facebook bejegyzést kreálni. Másokat nem biztos, hogy annyira érdekelni fog, hogy mi mit ettünk ebédre, bár tény, hogy a te főztödet mindenkinek meg kéne kóstolnia:) Ezeket a gondolataidat leírhatod maganka, hogy később vissza tudd olvasni, de kérlek, ne oszd meg …	7	1	2	3	2	2	2	1	2	1	2	1	2	1	2	3	2	11.607	2	3
100	2120	1	2022-03-31 07:45:26	R_w5fAlrwww4D4rWF	EN	1	1	2	26	1	1092	5	4	6	2	4	4	3	3	1		#NULL!	1	#NULL!	#NULL!	#NULL!	#NULL!	#NULL!	Kedves Apa! Ha valakit szeretnél felköszönteni születésnapja, vagy névnapja alkalmából, ezt ne a saját üzenőfaladon keresztül tedd, hiszen lehet nem is látja egyrészt, másrészt pedig nagyon személytelen. Tulajdonképp azokat az embereket sem kellene már köszönteni, akikkel évek óta nem beszélsz, valamint ők sem gondolnak rád ezen alkalmakkor, neked is csak rengeteg időt és energiát vesz csak igény…	7	2	2	2	2	3	2	3	2	2	2	1	2	2	2	2	2	19.462	7	3
100	1198	1	2022-03-31 07:47:33	R_3gTwnUvf2WQjfhH	EN	1	1	2	22	4	9143	4	4	4	2	1	2	2	3	0	KEdves Anya! A hírek olvasása közben nagyon fontoss honnan tájokozódunk és hogy ezeket a híreket mennyire vesszük magunkra. A legjobb ha mindenképpen utána nézünk azoknak a híroldalaknak amelyek a leghitslesebb információkat adják át az embereknek, illetve nem használnak hatásvadász címeket. ha ezt megtaláltad akkor csak azt a hiroldalt olvasd mert ott nem fogsz félelemkeltő külföldi hírekkel tal…	#NULL!	#NULL!	#NULL!	#NULL!	#NULL!	#NULL!	#NULL!		#NULL!	1	2	1	2	1	2	1	2	1	2	1	2	2	2	1	2	4.747	2	3
100	1960	1	2022-03-31 07:49:02	R_2CrzrNGQn3FVUmd	EN	1	1	2	21	4	2476	4	3	3	1	2	2	3	4	1		#NULL!	#NULL!	1	#NULL!	#NULL!	#NULL!	#NULL!	Kedves Nagymama! Én esküszöm, nagyon finomak azok a sütis receptek, amiket megosztasz a Facebookon, majd aztán elkészíted nekünk, de amikor már naponta jelennek meg ezek a posztok, az már kicsit kellemetlen tud lenni. Ha már itt tartunk, el kell, hogy mondjam, tényleg nagyon jól esik, de bőven elég lenne személyesen elmondanod nekem, hogy milyen szép vagyok az új profilképemen, nem kell feltétlen…	6	2	2	1	2	2	2	3	2	3	2	1	2	1	2	2	2	7.869	2	4
100	2086	1	2022-03-31 07:52:37	R_1gcgcsTAkbuPW9V	EN	1	1	2	21	1	1196	4	5	3	4	3	2	1	1	0	Kedves Anya! Nagyon könnyű bedőlni ezeknek az álhíreknek ezt elhiszem, korábban én is bedőltem csak én egyre többet vagyok online és kezdem látni már a különbségeket úgyhogy kérlek higgy nekem. Rengeteg ember csak arra megy, hogy minél többen kattintsanak a weblapjára és ezzel minél több bevétele legyen és ezért megdöbbentő/ elrettentő címekkel oszt meg cikkeket. Még ha rá is kattintasz ismerd fe…	#NULL!	#NULL!	#NULL!	#NULL!	#NULL!	#NULL!	#NULL!		#NULL!	1	1	2	1	1	1	2	1	1	1	2	1	2	1	3	1	2.228	7	4
100	9041	1	2022-03-31 07:53:42	R_2xVl1iZWah9DBFT	EN	1	1	2	23	4	9072	4	4	6	4	4	3	4	4	0	Kedves Apa! Kérlek ne osztogass meg ész nélkül mindent a Facebookon, mert mindenkit kikészít. Szeretném, ha csak olyan hírforrásokat osztanál meg amik valósak. Ha valami érdekel kérlek olvass utána alaposan, több hírportálon is, amelyek relevánsak. Sok embert versz át a kamu hírek tovább küldésével, amire a ismerőseid nem is kíváncsiak. A netes vitatkozásnak sem látom értelmét amely viták a kamu …	#NULL!	#NULL!	#NULL!	#NULL!	#NULL!	#NULL!	#NULL!		#NULL!	1	2	1	1	3	1	1	1	1	1	1	1	1	1	2	1	6.466	2	3
100	2587	1	2022-03-31 07:57:19	R_A5Od3TGHyt3Hwfn	EN	1	1	2	23	1	1094	4	4	3	1	1	1	3	1	1		#NULL!	#NULL!	1	#NULL!	#NULL!	#NULL!	#NULL!	Kedves Nagyi! Én teljes mértékben megértem, hogy a technológia nagyon hirtelen és nagyon gyorsan fejlődött, néha még nekem is nehéz a tempót tartani, sőt én is cikinek tartok már egy két dolgot, amit a fiatalabb generáció csinál. Informatikus létemre egy jó tanáccsal tudlak ellátni. Legyél türelmes, gyakorolj sokat, és használd a Googlet. Az üzenőfal arra van, hogy embereknek valamilyen alkalombó…	1	2	1	1	1	4	1	3	1	1	1	1	1	2	1	4	1	18.391	2	4
100	1438	1	2022-03-31 08:02:58	R_2YWBRneYwqn7Tnr	EN	1	1	2	19	3	5500	4	4	4	1	1	1	1	1	0	Kedves Mama! Manapség rengeteg hírrel találkozhatsz, de ezek nem mindegyike tükrözi a valóságot. Gyakran mérgelődsz, ha neked nem tetsző tartalmakat hallasz, vagy olvasol, de úgy gondolom, sajnos sokszor az álhírek azok, amik igazán bosszantanak. Légy kicsit szkeptikusabb amikor olvasol, és próbáld megkérdőjelezni, mielőtt hagyod magad felidegesíteni.	#NULL!	#NULL!	#NULL!	#NULL!	#NULL!	#NULL!	#NULL!		#NULL!	1	1	1	1	3	1	2	1	2	1	2	1	2	1	2	1	7.843	2	3
100	1342	1	2022-03-31 08:18:00	R_22rGEQ5Kbc74xll	EN	1	1	2	22	3	2131	4	2	5	3	4	4	3	4	0	Kedves Nagyi! Ha meglátod a cikk címét, ne hidd el egyből, hogy az úgy van, hanem olvasd végig a cikket és próbálj meg kritikusan gondolkodni róla. Mindig gondold végig, hogy mi lehetett a cikk kiposztolásának az oka és ne kezdj el egyből rettegni a félelemkeltő cikkek láttán, hanem olvass több cikket a témával kapcsolatban. Fontos, hogy megnézd, hogy mennyire megbízható a forrás. Gondold végig a…	#NULL!	#NULL!	#NULL!	#NULL!	#NULL!	#NULL!	#NULL!		#NULL!	1	1	2	1	1	1	2	1	1	1	2	1	1	1	2	1	11.339	2	2
100	1742	1	2022-03-31 08:18:35	R_3F4fUfB5cMImoP6	EN	1	1	2	21	3	2151	4	4	4	1	1	1	2	1	1		1	1	1	#NULL!	#NULL!	#NULL!	#NULL!	Kedves Anya! Fontos lenne, hogy igyekezz koncentrálni amikor mutatunk valamit, ami mindenki érdekét szolgálja a socialmediában. Ez sosem lenézés, csak segítség, hogy te is komfortosan navigálódhass. Privát üzenetben küldj mindent, ami lehet, gondold át, hogy mit érzel még mielőtt lájkolsz, nézd meg a kamerát és az internetkapcsolatot videóhívás előtt. Játékokbál pedig azokat vonjátok bele akiket …	6	1	1	1	1	1	1	1	1	1	1	1	1	1	1	1	1	74.882	2	3
100	2957	1	2022-03-31 08:21:25	R_2uDqPz4kQoDoJI2	EN	1	1	2	19	4	8135	4	2	5	2	3	4	4	4	0	Kedves Mama! Sok féle módon ki lehet szűrni az álhíreket az interneten. Az egyik stratégia, hogy figyeld a cikk címét. Ha kattintásvadász, hihetetlennek tűnő címe van, akkor nem is érdemes elolvasni, mert valószínűleg nem is igaz. A következőt nagyon tanácsolom neked. Ha félelemkeltő cikket olvasol, nagyon gondolkozz el rajta, hogy valós veszélyről van-e szó vagy csak azért írták ilyenre, hogy fé…	#NULL!	#NULL!	#NULL!	#NULL!	#NULL!	#NULL!	#NULL!		#NULL!	2	2	1	2	4	2	2	2	1	2	1	2	2	2	4	2	10.91	2	4
100	963	1	2022-03-31 08:51:21	R_25zIaj7NSTuH58w	EN	1	1	1	20	3	8400	5	4	4	2	3	2	2	3	1		#NULL!	#NULL!	1	#NULL!	#NULL!	#NULL!	#NULL!	Kedves nagymama! Nagyon aranyos vagy ahogy mindig mindent kiposztolsz és próbálsz mindenkinek kedveskedni egy kicsit vagy épp segíteni egy-egy pozitív üzenettel rajta. Azonban kérlek a megosztásokat, posztokat fogd kicsit vissza, mert néha kezd sok lenni. Főként az üzleti cikkek megosztása amelyekben semmi tartalmat nem közölnek, csak átvágják azokat, akik nem értenek hozzá, ezekkel kérlek legyél…	6	1	2	1	2	2	2	1	2	1	2	2	2	3	2	2	2	3.247	4	3
100	1961	1	2022-03-31 08:55:38	R_1gtHNmsC7y48DPI	EN	1	1	1	19	1	1068	4	3	3	3	3	2	2	4	1		1	1	#NULL!	#NULL!	#NULL!	#NULL!	#NULL!	Kedves Szülő! Az internet egy olyan hely ami publikus, tehát mindenki mindent lát és érzékel. Az interneten nincsenek titkok, itt mindennek nyoma és hangsúlya van. Annak ellenére, hogy az internet egy játszótérnek tűnik külső szemlélőként nem az. Fontos mindig előre gondolkodni, fontos minden klikk és cselekedés előtt átgondolni, hogy ennek milyen következméynei lehetnek. Gyakori probléma a szülő…	5	1	1	2	1	1	1	1	1	2	2	2	1	1	1	3	1	1.738	3	3
100	1704	1	2022-03-31 09:13:13	R_vq82wmzzv7vK3v3	EN	1	1	1	22	2	9023	4	3	2	2	2	3	1	3	1		#NULL!	#NULL!	1	#NULL!	#NULL!	#NULL!	#NULL!	Kedves Nagymama! A pirosbetűs ünnepekkor, illetve az ismerősök szülinapján eléggé szokássá vált a generációdnak különféle úgynevezett gif-ek használata véleménnyilvánítás céljából. Legyen szó csillámokkal körberakott nyulakról húsvétkor, virágokról a legjobb barátnőd szülinapján, ezek más generációknak eléggé giccsesnek tűnő, olykor idegesítő dolgok, amelyek megjelennek az idővonalukon, mivel ezt…	7	1	1	2	1	3	1	2	1	2	1	3	1	2	1	2	1	6.3	3	3
100	1627	1	2022-03-31 09:14:00	R_1OKbIp0B7RWNm3a	EN	1	1	1	20	2	2600	4	4	4	1	2	1	3	3	0	Kedves Anya Légyszives ne hidj el mindent ami a facebookon szembejön veled. Tudd hogy a hírfolyam által mutatott kép nem reprodukálja hitelesen a mindennapi élet valós helyzetét. Elsősorban ha egy rémisztő információt látsz, nézz mögé. hogy valóban kihatással lehet e rád, vagy keresd az ok okozati összefüggéseket , ezzel megelőzve , hogy bedólj annak ha egy amúgy is bekövetkezendő, egy hétköznapi…	#NULL!	#NULL!	#NULL!	#NULL!	#NULL!	#NULL!	#NULL!		#NULL!	2	2	3	2	4	2	2	2	3	3	4	3	2	2	3	2	8.212	5	4
100	1763	1	2022-03-31 09:14:27	R_1Qbgbqmozeq6M5b	EN	1	1	2	21	1	1134	4	3	1	4	3	3	4	4	1		#NULL!	#NULL!	1	#NULL!	#NULL!	#NULL!	#NULL!	Kedves Nagymama! Mindenki tudja, hogy a legjobbat szeretnéd az unokáidnak, viszont vannak olyan facebook-os jelenségek, amely által kínos tud lenni egy szituáció. Ilyen például, amikor személyes dolgot írsz ki, virágos képet raksz ki az üzenőfalamra szülinapomkor vagy névnapomkor, alkalomhoz nem illő emojikat használsz vagy játékmeghívókat kapok tőled plusz életért cserébe. Ezek esetleg addig nem…	7	1	1	1	1	3	1	1	1	1	1	2	1	1	1	2	1	31.358	2	3
100	10539	1	2022-03-31 09:37:08	R_2WUVgvNZaQ9uafQ	EN	1	1	2	19	1	1145	4	3	3	2	2	3	3	2	0	Kedves Nagyi! A következőkben pár praktikát szeretnék veled megosztani, a hírek szűrésével kapcsolatban. Előszőr felsorolom, hogy lásd: - vigyázz a címekkel becsaphatnak - ne ijedj meg egy címtől ha ijesztő - nézz utána a hír forrásának - ellenőrizd a bizonyítékokat - keress más cikkeket is a témában - figyeld mennyire vicc csak a cikk Én még ezekhez azt tudom hozzátenni, hogy mindig nézd meg a c…	#NULL!	#NULL!	#NULL!	#NULL!	#NULL!	#NULL!	#NULL!		#NULL!	2	2	2	2	3	2	3	2	3	2	3	2	2	2	2	2	12.407	5	3
100	3120	1	2022-03-31 09:45:55	R_3QRYjXCDPhJUNaO	EN	1	1	2	22	4	2653	4	2	1	2	2	2	2	3	0	Kedves Anya/Apa! Sokszor veszem észre, hogy beleestek az álhírek, 'szenzációk', félrevezető riportok csapdájába. Úgy veszitek, hogy ami a Facebook hírfolyamon megjelenik, az biztos hiteles, merthogy az XY osztotta meg. Hát nem. Az, hogy valami nagybetűkkel, frappáns címmel tűnik fel, nem jelenti azt, hogy márpedig az úgy van. Ha valaki pedig le akarja nyomni a torkodon az igazát, akár ismerős aká…	#NULL!	#NULL!	#NULL!	#NULL!	#NULL!	#NULL!	#NULL!		#NULL!	1	2	1	2	2	2	2	2	2	2	1	2	1	2	2	2	10.601	5	3
100	1869	1	2022-03-31 09:57:43	R_vZgiIiNsPP9uS6B	EN	1	1	1	20	1	1131	4	4	4	1	2	2	2	2	1		1	1	1	#NULL!	#NULL!	#NULL!	#NULL!	Kedves Nagyi! Nagyon fontosnak tartom, hogy te is hatékonyan tudd hasznalni az internetet mint az “en generaciom”, hiszen a sok negativ dolog ellenere amiket hallani lehet, az internet nem egy rossz hely. Néhány tanácsot adnék. A Facebook üzenőfal nem egyenlő a privát üzenettel (messenger), így ha valakinek privàt uzenetet szeretnel kuldeni ne hasznald azt. A megfelelő kepek, GIF-ek es emojiik ha…	6	1	2	1	2	1	2	2	2	2	2	1	2	1	2	1	2	5.837	5	3
100	6997	1	2022-03-31 10:02:12	R_1FEprraNx8uXsdj	EN	1	1	1	22	1	1101	4	3	1	1	1	1	1	1	0	Kedves Apu! Nem kell mindent elhinni amit az interneten olvasol. Keress olyan hírportálokat amik megbízhatóak, és azokat böngészd, ne azt hidd el amit feldob a Facebook és hasonlók.	#NULL!	#NULL!	#NULL!	#NULL!	#NULL!	#NULL!	#NULL!		#NULL!	1	1	1	1	2	1	1	1	1	1	1	1	2	1	2	1	5.849	3	4
100	2709	1	2022-03-31 10:02:28	R_21cxuyZd8ZBGCeh	EN	1	1	1	20	2	8800	4	2	5	3	3	2	2	2	0	Kedves Nagyi! Légy szkeptikus a címekkel kapcsolatban: sok olyan cikk van, aminek figyelemfelhívó jellege van, pont azért, hogy rákattints, cserében az oldal nem közöl semmi információt. Nézz a félelemkeltő információk mögé: Rengetek félelemkeltő cikkel találkozhatsz manapság, de ezektől nem kell megijedni.Legtöbb oldal csak azért ír ilyen cikkeket, mert kifogytak a mondanivalójukból, és valamit …	#NULL!	#NULL!	#NULL!	#NULL!	#NULL!	#NULL!	#NULL!		#NULL!	1	1	1	1	1	1	1	1	1	1	1	1	3	1	2	1	9.934	3	3
100	2080	1	2022-03-31 10:13:54	R_aVj1JIqYvGYZ68h	EN	1	1	2	25	2	3535	5	5	4	2	2	4	4	4	1		#NULL!	#NULL!	1	#NULL!	1	#NULL!	#NULL!	Kedves Nagymama! Az interneten és főleg a Facebookon nagyon sok olyan tartalom is megjelenik, amik nem feltétlenül valós dolgokon alapszanak. Ezeket a fals cikkeket terjesztő oldalak gyakran csak manipulálni szeretnék az olvasókat, illetve nagyon ártalmasak is lehetnek, hiszen vírusos linkeket is tartalmazhatnak, amelyekre ha rákattint valaki, az letöltődik a számítógépére vagy okoseszközére és m…	6	1	2	1	2	2	2	1	2	1	2	2	2	1	2	2	2	4.185	2	3
100	2786	1	2022-03-31 10:26:36	R_1Nk4ZcXl1oKVpaj	EN	1	1	2	21	1	1027	4	2	3	3	4	3	5	3	1		#NULL!	#NULL!	#NULL!	1	#NULL!	#NULL!	#NULL!	Kedves Papa! A social-média világa más mint a való világ. A publikus poszt Facebook-on nem ugyanaz mint az üzenet Messenger-en, amit csak az lát akinek küldöd, ezért ne írj ki minden olyat, amit csak egy embernek címzel. Manapság, a filterek használata még a fiatalok számára is sokszor megosztó, ezért inkább ne próbálgasd ki őket, főleg ne publikusan. A színes/ csillámos/villogó képek helyett ink…	6	2	1	3	1	4	1	4	1	2	1	3	1	3	1	4	1	20.218	2	3
100	1442	1	2022-03-31 10:33:39	R_2BgEV7RpzIkyz1P	EN	1	1	1	27	1	1095	5	4	2	4	5	3	4	4	1		#NULL!	1	#NULL!	#NULL!	#NULL!	#NULL!	#NULL!	Kedves Apa! Mivel a minket más életszakaszunkban érint a közösségi média, szeretnék pár íratlan szabályra kitérni. Kérlek, hogy ne írj ki személyes dolgokat a profilodhoz, ezt írd üzenetben annak, akinek célzod. Ezen kívül gyakori hibák, hogy a virágos háttérrel rendelkező képeket jellemzően az idősebbek használják, ráadásul nem a megfelelő kontextusban. Oda kell figyelnünk az emojik használatára…	7	1	1	2	1	4	1	3	1	1	1	3	1	2	1	4	1	4.677	2	2
100	2347	1	2022-03-31 10:44:15	R_1gIOLNjBUUfyPTk	EN	1	1	2	32	1	1094	5	4	1	1	1	1	1	1	1		1	1	#NULL!	#NULL!	#NULL!	#NULL!	#NULL!	Kedves Anya! Tudom, hogy a közösségi média világa izgalmasnak, használata pedig egyszerűnek tűnik, én mégis szeretném egy pár működésmódra felhívni a figyelmed. Az első, talán legfontosabb, azt tudni, hogy miaz amit privátbsn osztassz meg valakivel, és mi az amit mindenki lát. Ugyanis ha valamit valakinek a profiljára írsz, vagy egy poszt alá amit kitett, akkor azt mindenki látja és nem csak az a…	5	2	1	2	1	2	1	3	1	3	1	2	1	2	1	2	1	3.109	11	3
100	1315	1	2022-03-31 10:45:49	R_1Qlt3yXLq3cxe4i	EN	1	1	2	22	4	4545	5	2	2	3	3	2	3	3	1		1	#NULL!	#NULL!	#NULL!	#NULL!	#NULL!	#NULL!	Kedves Anya! Pár hasznos stratégiát olvastam a "facebookozással" kapcsolatban, amit érdemes lenne neked is elolvasnod. Röviden a következőkről van szó: - a rokonok/ismerősök képei alá nem kell minden esetben kommentelni, ha kiváncsi vagy az életére, akkor írj rá privátban (messengeren) és ott tudtok úgy beszélni, hogy senki más ne lássa - ha valakinek névnapja vagy szülinapja van, akkor nem kell …	7	2	1	2	1	3	1	3	1	2	1	2	1	1	1	4	1	8.479	4	3
100	765	1	2022-03-31 10:47:57	R_2RP3OqV63T0Io44	EN	1	1	2	20	1	1132	4	3	3	3	2	2	2	3	1		1	#NULL!	#NULL!	#NULL!	#NULL!	#NULL!	#NULL!	Kedves Anya! Bár nagyon jó, hogy online térben a Facebookon számos játékkal tudsz játszani ismerőseiddel, de nem mindenki szeretne játszani. Így a véletlenül kiküldött meghívók profilodon vagy privát üzenetben nem a legjobbak. Jó dolog a játék, mert ezzel is le tudod magad kötni, csak figyelj a részletekre.	7	2	1	2	1	3	1	1	1	2	1	3	1	2	1	3	1	4.682	3	3
100	2540	1	2022-03-31 11:07:35	R_eIMcTWbC0XmnlEB	EN	1	1	2	21	1	1155	4	5	5	1	1	1	1	1	0	Kedves Mama! Az facebook amit használsz azt nem te egyedul latod hanem tobb szaz ember is! A hireket vagy gondolataidat amiket megosztasz tobb szamodra fontosabb szemely is latja. A hirek 95%-a amit a facebookon latsz nem hiteles forrasbol szarmazik igy ezeket nem szabad elhinni minden hattergondolat nelkul.	#NULL!	#NULL!	#NULL!	#NULL!	#NULL!	#NULL!	#NULL!		#NULL!	1	1	2	1	2	1	2	1	1	1	3	1	3	1	3	1	11.989	4	2
100	31615	1	2022-03-31 11:40:26	R_3ewrjyUjRPuSVQP	EN	1	1	1	26	1	1165	5	4	2	2	4	1	3	2	0	Kedves Anya! Először is nem minden igaz amit az interneten találsz. A legtöbben a mai világban csak a kattintások számára mennek rá nem feltétlen az igazságra. Ezért a legtöbb interneten található dologot inkább szkeptikus megközelítéssel nézd amivel most találkozol először. Ahogy a lenti cikkekben is meg van fogalmazva mindig nézz utána a hírek forrásának.	#NULL!	#NULL!	#NULL!	#NULL!	#NULL!	#NULL!	#NULL!		#NULL!	1	1	1	1	1	1	3	1	2	1	1	1	1	1	1	1	6.005	4	3
100	2296	1	2022-03-31 12:28:32	R_1dpoTqJB910RUek	EN	1	1	2	21	1	1185	4	2	1	2	4	1	4	3	1		#NULL!	#NULL!	#NULL!	#NULL!	#NULL!	#NULL!	1	Kedves Nagyi ! Úgy vélem alapvetően nem rossz , hogy az idősebb generációnak van egy kis hozzánemértése közösségi oldalak használatának terén. Sokszor valóban frusztráló látni a túl díszített keretes profilképeket facebookon, meg a hozzászólásokat sok olyan beszélgetés alatt ami abszolút magánügy lenne. De elsősorban : Ne írjanak sértő hozzászólásokat. Lehetőleg ne posztoljanak (mások privát olda…	6	1	1	2	1	2	1	2	1	2	2	2	1	1	1	1	1	6.36	2	3
100	7119	1	2022-03-31 12:28:46	R_1FwvCcHXOu9QXuh	EN	1	1	1	29	1	1152	4	1	1	2	1	1	1	2	0	Kedves Anya! Sokszor beszélgettünk már, hogy az emberiség olyan korba lépett, ahol nagy mennyiségű információt képes megszerezni nagyon rövid idő alatt. Egyetlen helyen megtalálható a kedvenc csapatom tegnapi meccsének eredménye, hírek a nagy világból vagy a tanulmányaimhoz szükséges cikkek és könyvek. Azonban az információ bőség két élű kard, segít, hogy jobban megismerjük a dolgokat és fejlessz…	#NULL!	#NULL!	#NULL!	#NULL!	#NULL!	#NULL!	#NULL!		#NULL!	1	1	3	1	2	1	1	1	1	1	1	1	1	1	1	1	9.058	2	4
100	2089	1	2022-03-31 12:30:25	R_2s1HTy3xTLUO5Yh	EN	1	1	2	22	1	1225	4	2	3	1	4	3	2	3	1		#NULL!	#NULL!	1	#NULL!	#NULL!	#NULL!	#NULL!	Kedves Rokonaim! Tudom nagyon szerettek Engem, de nem szükségszerű bármilyen Velem kapcsolatos ünnepen, fontosabb napon többször/ több platformon gratulálni és mindenféle nagyon szuper nagyon feltűnő képet csatolni mellé. Tudjátok Ti is, hogy a személyes köszöntést preferálom, de ha nem is tudunk közvetlenül találkozni, akkor a telefonhívás is, sőt az üzenet is tökéletes EGYSZER! Ha tudunk beszél…	4	3	1	1	1	4	1	4	1	2	1	2	1	2	1	2	1	29.545	2	2
100	1686	1	2022-03-31 12:30:30	R_AsRK6GzdI9ZyKU9	EN	1	1	2	22	2	2500	4	5	3	1	4	4	5	4	1		1	#NULL!	1	#NULL!	1	#NULL!	#NULL!	Kedves Anya/Nagymama! Tudom, hogy te is szereted használni a facebook-ot, és ez egy mennyire király dolog, a te fiatalabb korodban még nem volt ilyen. Nagyon kedves tőled, hogy felköszöntöd az ismerőseidet, a születésnapjuk van, mert gy sok ember napját szebbé tudod tenni. Azonban szeretném elmondani neked, hogy az, amit te egy embernek szeretnél írni, azt az üzenetet az összes ismerősöd látja. M…	6	3	2	1	2	4	3	4	4	3	2	2	2	3	2	3	2	16.406	3	4
100	2987	1	2022-03-31 12:30:44	R_3I9o8QdH3zgPjAB	EN	1	1	1	21	3	2890	4	2	2	2	1	2	2	1	1		#NULL!	1	#NULL!	#NULL!	#NULL!	#NULL!	#NULL!	Fater... Fater... Imádom, hogy ilyen jól belejöttél a Facebook világába és hogy ennek hatására bármikor eltudjuk egymást érni egy szempillantás alatt, illetve azt is, hogy a bejegyzésim által nyomon tudod követni az életem történéseit. Viszont ha legközelebb azon kapod magad, hogy egy ismerősöd a kapcsolati állapotát frissíti (vagy akármi más bejegyzést csinál), akkor kérlek mellőzd a sapkás - ka…	6	1	2	2	2	1	2	1	2	2	2	2	2	3	2	1	2	16.063	3	3
100	2045	1	2022-03-31 12:32:25	R_33CjANCwARVqNsw	EN	1	1	2	22	1	1071	4	4	2	4	4	4	4	4	0	Kedves Nagyszüleim! Azért írom ezt a levelet, hogy segítsek abban, hogy könnyebben tudjatok tájékozódni az online térben. Megismertem különböző stratégiákat, amelyek abban segítenek, hogy a különböző híreket megfelelően tudjuk értelmezni. Például fontos odafigyelni arra, hogy biztosan igaz-e a hír, amit olvastunk, mert sajnos nagyon sok álhírt terjesztenek a médiában. Ha álhíreket osztasz meg, az…	#NULL!	#NULL!	#NULL!	#NULL!	#NULL!	#NULL!	#NULL!		#NULL!	2	1	2	1	3	1	2	1	2	1	2	1	3	1	2	1	7.947	2	3
100	6814	1	2022-03-31 12:34:21	R_3sBXjwGTW36Cpk2	EN	1	1	2	20	1	1094	4	3	4	2	3	1	3	2	1		#NULL!	#NULL!	#NULL!	#NULL!	1	#NULL!	1	Kedves Rokon! Nagyon örülök annak, hogy ilyen lelkesen használod az internetet és a közösségi médiát. Fontos, hogy kapcsolatban tudjunk maradni, viszont ennek van egy két iratlan szabálya. Alapvetően én úgy állok hozzá, hogy a magánéletemet nem igazán osztom meg a nagy világgal, és erre szeretnélek téged is kérni, hogy a személyes dolgokat ne a facebook feed-en keresztül beszéljük meg, vagy beszé…	4	1	1	1	1	2	1	1	1	1	1	2	1	2	1	2	1	19.304	2	3
100	8380	1	2022-03-31 12:46:22	R_2ZQ64CauibGSbFl	EN	1	1	2	21	3	2151	4	2	3	1	2	1	3	2	0	Kedves Mami! Ne higgy el mindent, amit olvasol, vagy a tv-ben hallasz. Sokszor csak figyelemfelkeltőek a címek és nézettséget szeretnének szerezni, de nem is igaz, amit állítanak. Érdemes a címet alaposan értelmezni és kicsit belegondolni mielőtt elolvasod a cikket, hogy miről is szólhat, illetve, hogy ez lehetséges-e egyáltalán, van-e alapja annak, amit a címben állítanak. A cikk elolvasása, vag…	#NULL!	#NULL!	#NULL!	#NULL!	#NULL!	#NULL!	#NULL!		#NULL!	4	1	2	1	3	1	3	1	2	1	3	1	1	1	1	1	9.501	2	2
100	5235	1	2022-03-31 12:57:19	R_3DvB54IB7XRusGp	EN	1	1	2	22	3	2030	4	2	4	3	3	2	2	3	0	Kedves Nagyi! Látom az utóbbi időben egyre bátrabban használod a közösségi médiát és igyekszel kifejezni magad a digitális világban. Meg is tudom érteni, hiszen az internet lehetővé teszi, hogy bármilyen témában rákeress egy-egy érdekes cikkre, és azonnal tudomást szerezhetsz a mindennapok történéseiről, ezáltal leegyszerűsíti és felgyorsítja az informálódást. Mivel ezek az előnyök egyre több emb…	#NULL!	#NULL!	#NULL!	#NULL!	#NULL!	#NULL!	#NULL!		#NULL!	2	2	2	2	2	2	3	2	2	1	2	2	2	2	3	2	16.068	5	3
100	2387	1	2022-03-31 13:16:15	R_2S9xjT3kF3hiLoG	EN	1	1	2	21	1	1119	4	2	2	2	3	3	3	4	1		1	#NULL!	1	#NULL!	#NULL!	#NULL!	#NULL!	Kedves Anya! Nem igazán értem hogy pár év alatt miért és hogyan változott meg a "felköszöntési" rutinod, de megváltozott és igen, jól sejted, nem a jó irányba. Mindig mondogattad, hogy szóljak, ha valamit nem "fiatalosan" csinálsz. Eljött az idő. Szólok. Szerény véleményem szerint Te egy nagyon csinos, jó stílusú és fiatalos anyuka vagy. Na most javíts ki bátran, ha tévedek, de én úgy tudom, hogy…	7	2	1	3	1	3	1	3	1	2	1	3	1	2	1	2	1	15.98	3	3
100	1889	1	2022-03-31 13:20:13	R_1rkQ9iTdgpEWfW0	EN	1	1	2	22	1	1073	4	6	6	1	2	2	2	2	0	Kedves Mama! Bár te a közelében sem vagy az internet világának, a tv és rádió folyamatosan szól, és valahol ezekre is igazak a következő dolgok. Nyilván a híradóban is a figyelemfelkeltő cím lesz kiírva alul, de szinte soha nem az a lényeg, ne azt próbáld megjegyezni. Ha folyamatosan csak rossz dolgokat hallasz, és csak a migránsokról, koronavírusról szól minden, akkor abba nagyon sok nem igaz in…	#NULL!	#NULL!	#NULL!	#NULL!	#NULL!	#NULL!	#NULL!		#NULL!	1	2	1	2	3	2	1	2	1	2	1	2	3	2	3	2	11.369	2	4
100	1870	1	2022-03-31 13:40:57	R_3PjM6eeYgWMT2GR	EN	1	1	1	23	1	1089	4	3	4	2	1	1	3	2	1		#NULL!	#NULL!	#NULL!	#NULL!	#NULL!	#NULL!	1	Kedves nagyszülők, Általánosságban elmondható hogy a digitális világban nagy körültekintéssel kell megválasztani nagyon sok érintést/kattintást. Célszerű átgondolni hogy más milyen következtetést von le; vagy milyen hatással van rá az a dolog abból amit ti egy aranyos kis mondatnak/képnek/reakciónak vagy bóknak szántok. Továbbá ajánlatos felmérni hogy mi látható a készüléken illetve milyen sorok,…	5	1	2	2	3	3	3	3	3	2	2	2	2	2	2	2	2	11.621	2	2
100	6018	1	2022-03-31 13:42:30	R_12PBtt9p6i30JPN	EN	1	1	2	19	1	1071	4	4	5	3	3	3	4	3	0	Kedves Nagymama! Az utóbbi időben észre vettem hogy nagyon sok időt töltesz a Facebookon, mivel onnan tájékozódsz a Világról. Viszont ez elég veszélyes, hiszen amennyi oldal meg tud osztani valós híreket, úgyanúgy belefuthatsz könnyedén egy álhírbe ami nem valós. Ezért ebben a levélben írok neked tippeket, hogy hogyan tudnád az ilyesmit elkerülni. Elsősorban gondolkozz el a címről hogy mennyire l…	#NULL!	#NULL!	#NULL!	#NULL!	#NULL!	#NULL!	#NULL!		#NULL!	3	1	2	1	3	1	3	1	2	1	2	1	1	1	1	1	8.957	5	4
100	7354	1	2022-03-31 13:45:33	R_1QLCMdyRFdojXPz	EN	1	1	2	22	1	1111	5	2	3	1	1	2	2	2	1		#NULL!	#NULL!	#NULL!	#NULL!	#NULL!	#NULL!	1	Kedves Apa! A Facebook-on keringő híreknek nem a 100%-a igaz. Pláne a politikai cikkekből tudnak sok olyat írni, ami inkább arra való, hogy összeugrassza a kommentelőket. Tudom, hogy téged érdekel ez a téma, viszont törekedj inkább hiteles online médiumoktól tájékozódni, és a hétvégi ebéd közben ne a kamu hírekből összeállított jelentést leadni. De ne aggódj, majd megmutatom neked, melyek is a me…	7	2	1	1	1	3	1	1	1	2	1	2	1	2	1	3	1	10.235	2	4
100	2170	1	2022-03-31 13:53:52	R_bftukyoQPuEFSTf	EN	1	1	2	21	3	2900	4	3	1	5	5	1	1	1	0	Kedves Nagyi! Szeretnék veled megosztani néhány stratégiát, mely a segítségedre lehetne. Ha olyat olvasol, aminek a címe, már megdöbbentően, elképzelhetetlennek hangzik, akkor valószínűleg, az valóban nem igaz, és valótlanságot állít. Nem javaslom, hogy olyat olvass, ami felidegesítene, gondolkozz el azon, vajon más miért oszthatta meg ezt az illető. Próbálj meg odafigyelni, hogy hiteles forrásbó…	#NULL!	#NULL!	#NULL!	#NULL!	#NULL!	#NULL!	#NULL!		#NULL!	4	1	4	1	4	1	2	1	4	1	2	1	2	1	1	1	5.319	2	3
100	5027	1	2022-03-31 14:09:11	R_V53MOQUoqAd6KgV	EN	1	1	2	21	1	1165	4	4	5	2	3	4	2	2	1		#NULL!	1	1	#NULL!	#NULL!	#NULL!	#NULL!	Kedves Mama! Kicsit szeretnék segíteni neked az "online világgal" kapcsolatban, hogy ne kerülj és ne keríts mást kellemetlen helyzetbe. Tartsd észben, hogy amiket Facebookon kommentálsz, lájkolsz ("tetszikelsz"), azokat mindenki látja. Ennek tekintetében nem javasolt olyan dolgokat leírni, ami a magánéleteddel kapcsolatos, azokat inkább külön, privát üzenetben meséld ismerőseidnek, ha úgy van. Ha…	7	1	1	2	1	3	1	1	1	2	1	2	1	3	1	3	1	9.976	3	3
100	2917	1	2022-03-31 14:21:02	R_1daf5C0nmd2EyCq	EN	1	1	2	21	2	8000	4	2	3	1	1	1	1	1	1		1	#NULL!	#NULL!	#NULL!	#NULL!	#NULL!	#NULL!	Kedves Mama! Nagyon örülök, hogy már egy gombnyomással videóhívásban láthatom mit főztél vagy milyen lett az új hajad. Örülök, hogy mostmár nem unatkozol annyira, mint azelőtt (mikor özvegy lettél). Sajnos tudom, hogy nincs mindig kivel beszélned és elmondanod a véleményed, de hidd el mamus ennek nem mindig a Facebookon a helye. Értem, persze, jól érted te is, a kommentszekció arra van, hogy hozz…	7	3	2	2	2	3	2	3	2	3	2	2	2	1	2	2	2	9.205	2	3
100	2063	1	2022-03-31 14:53:01	R_29b1stLuDGMNgeU	EN	1	1	2	22	3	2131	4	2	1	3	2	3	3	3	1		#NULL!	#NULL!	#NULL!	#NULL!	#NULL!	#NULL!	1	Kedves Idős Rokonaim, Ismerőseim, Barátaim! Ezzel a rövid levéllel szeretnek nektek segíteni, hogy a virtuális valóságban is jobban tudjatok boldogulni. Ahogy a való világban, az online térben is megvannak azok az íratlan szabályok, amiket érdemes betartani annak érdekében, hogy ne menjünk még véletlenül sem ismerőseink idegeire, ne tüntessük fel magunkat rossz színben, illetve hogy egy egyeszség…	5	1	2	2	2	3	2	1	2	2	2	2	2	1	2	2	2	5.872	4	3
100	814	1	2022-03-31 15:33:11	R_3qg1ZTrI4vxFcdX	EN	1	1	2	20	1	4	4	4	5	3	1	2	1	1	1		#NULL!	#NULL!	1	#NULL!	#NULL!	#NULL!	#NULL!	Kedves Nagyi! Értem én, hogy Facebookon nagyon vicces, esetleg “érdekes”, csupa új információval töltött poszt van, de a lájk és a megosztás gomb nem ugyan az. A social média lényege az is, hogy egy kicsit finoman, visszafogottan próbáld átadni a saját esszenciádat a többi ember felé, nem pedig az, hogy elhalmozd az ismerőseidet napi 5, teljesen inkoherens megosztásokkal. A kicsit személyesebb do…	6	1	1	2	1	2	1	1	1	1	1	1	1	3	1	3	1	4.665	3	4
100	3284	1	2022-03-31 15:52:45	R_OfjvCbKEOYmMPAd	EN	1	1	2	21	3	2120	4	2	1	2	4	5	1	1	0	Kedves Anya! Kérlek, ha a Facebookot böngészed, a különböző hírek címei ne csapjanak be! Legtöbbször túlzóan állítják be az eseményeket, vagy akár a minél nagyobb nézettség érdekében konkrét hazugságokat közölnek. A félelemkeltés is az egyik eszközük, úgyhogy gondolj bele, hogy tényleg félned kell-e vagy csak mások akarják, hogy félj. Győződj meg a forrás hitelességéről és keress bizonyítékokat. …	#NULL!	#NULL!	#NULL!	#NULL!	#NULL!	#NULL!	#NULL!		#NULL!	1	2	1	2	2	2	3	2	2	2	2	2	2	2	2	2	14.565	2	3
100	1376	1	2022-03-31 22:18:14	R_2ZUrAMNDLbQvVzk	EN	1	1	2	19	2	6000	4	5	2	3	4	5	3	4	1		1	#NULL!	#NULL!	#NULL!	#NULL!	#NULL!	#NULL!	Kedves Anya! Komment történetmesélés, csili-vili idézetes képek áramlása, lájk ezerrel, 8 profilkép egy napon belül, csődbe ment videóhívások és játékmeghívások tucata… Megnyugtató hogy nem csak én küzdök ezekkel, valamint hogy jó mentorodnak hála (nekem) te már a legtöbbtől eltávolodtál. Viszont a színes, csillogós, mindennel is teli idézetekkel is telenyomok képek végtelen mennyiségű megosztása…	7	2	1	1	1	3	1	3	1	1	1	1	1	2	1	2	1	5.501	4	3
100	927	1	2022-04-01 00:02:55	R_3JIDe0R7gWpXHsK	EN	1	1	1	25	1	1072	5	4	1	1	1	1	1	1	0	Kedves Mama! Kérlek alaposan nézz utána mindig annak a hírnek, amit posztolsz. Nézd meg, hogy más források is lehozták-e, mennnyire tűnik hihetetlennek és mennyire akarnak csak bepánikoltatni. A mai világban nagyon gyorsan terjednek az álhírek, úgyhogy különösen fontos, hogy éberen jársz a közösségi médiában, különben te is belefuthatsz ilyenekbe.	#NULL!	#NULL!	#NULL!	#NULL!	#NULL!	#NULL!	#NULL!		#NULL!	1	1	1	1	1	1	1	1	1	1	1	1	2	1	2	1	8.149	2	3
100	954	1	2022-04-01 01:16:37	R_2Qfj3O10QFRyuHc	EN	1	1	2	20	1	1115	4	3	2	1	3	4	2	3	0	Kedves Anya! Nagyon kérlek ne higgy el mindent amit az interneten látsz hallasz olvasol mert ennek nagy része propaganda. Ahhoz hogy hiteles információkhoz juss inkább hiteles forrásokból tájékozódj! Ne ossz meg ilyen tartalmakat mert ezzel félrevezetsz másokat!	#NULL!	#NULL!	#NULL!	#NULL!	#NULL!	#NULL!	#NULL!		#NULL!	3	1	3	1	3	1	3	1	1	1	1	1	2	1	3	2	4.381	5	3
100	831	1	2022-04-01 01:29:35	R_d4KwGVrt5LO1mlb	EN	1	1	2	24	1	1223	4	6	3	2	1	1	1	1	1		#NULL!	#NULL!	1	#NULL!	#NULL!	#NULL!	#NULL!	Kedves Mama! Sokat gondolkodtam, hogy megírjam-e ezt a levelet, de szerintem jobb, ha tudod! Az interneten nem kell mindenhez odakommentelni, mert idegesíthető lehet másoknak. Ráadásul likeolni se kell mindent, csak azt, ami tetszik. Ha lehet, kérlek, ne írj ki mindent, ami történik, mert múltkor a többiek azokon röhögtek, hogy mit írtál rólam. Lehet azt is letiltom, hogy tudjanak írni a falamra …	7	1	1	1	1	2	1	1	1	1	1	1	1	3	3	2	1	8.652	5	2
100	1026	1	2022-04-01 02:01:39	R_2EgELW1ct5Ox10g	EN	1	1	1	24	1	1145	4	1	1	2	4	3	4	5	1		1	#NULL!	#NULL!	#NULL!	#NULL!	#NULL!	#NULL!	Kedves Anya! Szeretnélek megkérni arra, hogy rájöjj, minden amit posztolsz vagy kommentálsz a facebookon látszik, megmarad. Lehet olyan véleményeket formálsz, amik másokat sértenek, vagy esetleg teljes ostobaság. Megírod a véleményed, de közben másokét elutasítod. Légy egy kicsit nyitottabb és empatikusabb. Ölellek, RZP7YI	6	3	1	2	1	3	1	3	1	2	1	2	1	3	1	3	1	9.355	11	3
100	1620	1	2022-04-01 02:03:24	R_2CqtEoOnWtl9YJa	EN	1	1	2	21	3	2143	4	4	4	2	1	1	2	2	0	Kedves Anya, Tudom hogy stresszes a munkád és fontos neked hogy a családunk egészségben és nyugalomban éljen. Kérlek ha böngészés közben látsz egy olyan szalagcímet amiről ordít, hogy csak pánikot kelt, akkor inkább ne is kattints rá. Ha valami nagy baj történik ami minket is érint, akkor hidd el hogy időben értesülünk majd róla. Kérlek ha olyan oldal híreit nézed aminek nem ismered a hátterét és…	#NULL!	#NULL!	#NULL!	#NULL!	#NULL!	#NULL!	#NULL!		#NULL!	1	1	1	1	2	1	1	1	2	1	2	1	1	1	2	1	8.218	4	3
100	1310	1	2022-04-01 02:10:21	R_31XGpe11ZhdeBtp	EN	1	1	1	20	1	1043	4	2	2	2	2	2	2	2	1		#NULL!	#NULL!	#NULL!	#NULL!	1	1	1	Minden idősebbet megkérek, hogy ha egy fiatal valamivel kapcsolatban segít a szociális médiabam, ne vegyék sertések, és higyjenek neki. Azt vettem észre hogy ezt az idősek gyakran bántasként élik meg. Hagyjuk el, hogy a segítő szándék vezeti a fiatalokat, és nem leszúrni akarjuk őket. Sokszor megvedeni a magán jellegű információk kiadásátol, vagy a kellemetlen viselkedestol.	2	1	1	2	1	2	1	2	1	1	1	1	1	2	1	2	1	1.686	6	3
100	3222	1	2022-04-01 02:17:25	R_1LFJQvXqVyDygQV	EN	1	1	2	23	1	1108	4	4	4	2	2	2	1	3	0	Kedves Nagyi! Ahhoz, hogy hatékonyan tudd használni a socialmedia felületeket, és meg tudd különböztetni az álhíreket a valódi hírektől, érdemes elsajátítanod néhány startégiát, hogy ne higyj el olyat, ami nem igaz. 1. Légy szkeptikus a címekkel kapcsolatban! Ha valami olyan címet látsz, ami nagyon megdöbbentő, az sokszor csak kitalált, és direkt azért írják, hogy rákattints. Ma már nem úgy van m…	#NULL!	#NULL!	#NULL!	#NULL!	#NULL!	#NULL!	#NULL!		#NULL!	1	2	1	2	1	2	1	2	1	2	1	2	1	2	3	2	7.519	4	3
100	2292	1	2022-04-01 02:27:48	R_eyezVTuLPyWc2lj	EN	1	1	2	22	2	3300	4	4	5	2	4	3	3	2	0	Kedves Nagymama! Nagyon fontos azt a hat stratégiát szem előtt tartani, amikor egy hír szembejön veled az interneten. Vigyázz arra, nehogy álhír legyen, és mindig légy bizonytalan a hitelesség kapcsán. Azt tudom neked javasolni, hogy ha többszöri elolvasás után sem vagy biztos abban, hogy az egy valós cikk, akkor inkább ne vedd alapul addig, amíg máshol meg nem látod ugyanazt leírva. Ha nem vagyo…	#NULL!	#NULL!	#NULL!	#NULL!	#NULL!	#NULL!	#NULL!		#NULL!	2	2	2	2	2	2	2	2	1	2	2	2	1	2	1	2	9.246	2	3
100	2910	1	2022-04-01 02:33:46	R_28Btahyp3Bp6BKR	EN	1	1	2	22	3	2600	5	3	1	2	2	1	1	1	0	Kedves mama! A facebookon megosztott hírek nem feltétlenül igazak, sőt az esetek többségében inkább kételkedni kell bennük. Meggyőzőek a képek, de a mai világban már nagyon könnyen szerkesztenek és hamisítanak képeket, videókat. Az interneten amit látsz, vagy hallasz már nem biztos, hogy valóságos, már mindent át tudnak szerkeszteni és manipulálni. Ha igaznak is tűnik valami, nem árt, ha ott van …	#NULL!	#NULL!	#NULL!	#NULL!	#NULL!	#NULL!	#NULL!		#NULL!	3	1	2	1	3	1	2	1	2	1	2	1	2	1	2	1	14.656	2	3
100	3860	1	2022-04-01 03:10:45	R_2QRpacymAuqddUJ	EN	1	1	1	21	1	1202	4	2	2	5	2	2	3	4	1		1	#NULL!	1	1	#NULL!	#NULL!	#NULL!	Aranyos a nagyim,mindig küldi olyan retro ünnepélyes,virágos képeket nekem az ünnepnapokon,de ez kicsi cikinek tartom már,valamikor kiveszem a telefonomat és láttom ezeket a képeket.Nagyon kedves,de már elég nekem szeritem egy ünnepnapi üzenet vagy egy hívás.	5	2	1	3	1	2	1	1	1	3	1	4	1	3	1	3	1	4.279	2	3
100	3009	1	2022-04-01 03:21:50	R_1JXBeSvmyPc3Bi3	EN	1	1	1	22	1	1223	4	3	4	1	1	1	1	1	1		1	#NULL!	#NULL!	#NULL!	#NULL!	#NULL!	#NULL!	Kedves Anya: Egy beszélgetés végén vagy közben messengeren a "like" jel elég furán tud hatni mert manapság ez flegmának számít és nem szószerint értendő. Értem miért küldöd de ennél konkrétan bármi más emoji jobb lenne. Én nálam még okés mert megértem mi hogy van de lehet ha más embernek küldöd akkor furán fog kijönni. ******************************************************************************…	6	1	1	1	1	1	1	1	1	1	1	1	1	1	1	3	1	8.119	3	3
100	1863	1	2022-04-01 03:35:58	R_WkWwjVg9CMHWGAN	EN	1	1	2	20	1	1096	4	2	3	2	3	1	1	1	0	Kedves Nagynéni! Azért írom ezt a levelet, hogy segitsek neked, hogy jobban tudj tahekozodni az online hirek kozott. Par egyszeru szabaly menten nagyon sok alhirt ki tudsz szurni. Mindig figyeld a cimeket: ha tul klikkhalasz, megdobbento, vag, szenzacios, akkor valoszinuleg nem megbizhato a cikk, es csak azert irtak, hogy minel tobb klikket kapjon az oldal, es teged nem vettek figyelembe az irasa…	#NULL!	#NULL!	#NULL!	#NULL!	#NULL!	#NULL!	#NULL!		#NULL!	1	2	3	2	2	2	1	2	1	2	1	2	2	2	3	2	12.726	4	3
100	1976	1	2022-04-01 03:37:24	R_2EzMoBUKaDdVUlB	EN	1	1	2	22	1	1118	4	3	3	2	4	3	1	2	0	Kedves Anya! Azért írok neked, hogy segítsek abban, milyen eszközöket használhatsz önerőből, amik a javadra szolgálhatnak információ befogadás és annak továbbítása szempontjából. Nagyon fontosnak tartom az egészséges mentális, legkevésbé sem illúziókban való élethez(már amennyire ezt az agyunk engedi), hogy a bejövő informákciók komoly szűrésen essenek át. Kezdheted a kritikus gondolkozással, ami…	#NULL!	#NULL!	#NULL!	#NULL!	#NULL!	#NULL!	#NULL!		#NULL!	1	1	2	1	3	1	1	1	1	1	1	1	3	1	3	1	1.357	6	3
100	3097	1	2022-04-01 03:54:25	R_3rTIbToOL2lzJpw	EN	1	1	1	21	1	1117	4	4	3	2	3	3	2	2	0	Kedves Anya! Ne ossz meg bármit, ami érdekes és szembe jön veled a Facebookon! Először keress rá az adott eseményre vagy történésre a neten és olvass el más cikket is a témáról (lehetőleg nagyobb híroldalaktól, amiket már ismersz). Ha pedig nem találsz máshol erről semmit, akkor vagy nagyon új a történés vagy csak szimplán kamu. Ha a cím nagyon clickbaites, kattintásvadász érdemes figyelmesen vég…	#NULL!	#NULL!	#NULL!	#NULL!	#NULL!	#NULL!	#NULL!		#NULL!	1	2	1	2	1	2	2	2	2	2	1	2	2	2	2	2	14.452	5	3
100	1810	1	2022-04-01 04:13:20	R_vNVULsC2zfzvk4h	EN	1	1	2	21	1	1161	4	4	4	2	2	2	3	3	0	Kedves Mama! A mai világban nagyon sok információ terjeng az interneten. Vannak olyanok, amik tényleg valósagosak, talán még a tévében is hallgattad őket. Azonban vannak olyan hírek is, amelyek nem igazak. Sokszor láttam, hogy te is osztottál meg cikkeket a többségük valóságosnak tűnt, de voltak olyanok is, amelyek nem voltak azok, hiteltelen volt a forrás. Legközelebb ha megosztanál valamit, elő…	#NULL!	#NULL!	#NULL!	#NULL!	#NULL!	#NULL!	#NULL!		#NULL!	1	1	1	1	2	1	2	1	2	1	2	1	1	1	1	1	6.993	3	3
100	71256	1	2022-04-01 04:20:19	R_1HoclBq4orTL15H	EN	1	1	2	21	4	8200	4	3	1	2	2	2	2	2	1		1	#NULL!	#NULL!	#NULL!	#NULL!	#NULL!	#NULL!	................................................................................................................................................................................................................................................................................................................................................	7	2	1	2	1	2	1	2	1	2	1	2	1	3	1	2	1	0.713	2	2
100	1334	1	2022-04-01 04:31:51	R_9AD4s3avYOgueVr	EN	1	1	1	21	4	8156	4	2	1	3	2	1	1	1	1		#NULL!	1	1	#NULL!	#NULL!	#NULL!	#NULL!	Kedves Apa, nem kell minden vackon megjelölni, és be tagelni, nekem is meg tudod mutatni személyesen. Ugyan itt, nem kell mindenre röhögős emojit használni. Nem várja el senki sem tőled, hogy mindenre reagálj valahogy, legyen ez a család chat vagy privát beszlélgetés.	7	1	1	1	1	1	1	2	1	2	1	1	1	2	1	2	1	1.514	2	4
100	93345	1	2022-04-01 04:34:20	R_2V29WH9HxQcktbc	EN	1	1	2	19	4	2071	5	2	4	2	3	1	2	2	1		#NULL!	#NULL!	#NULL!	1	#NULL!	#NULL!	#NULL!	Az időseknek ugyan úgy meg kell tanítani használni mindent, mint a gyerekeknek. Nagyon cikinek tartom, ha valaki olyanokat ír egy teljesen publikus kép alá, hogy “milyen jó volt a hétvégi ebéd”, és akkor abból kialakul egy beszélgetés, hogy “jól vagyunk, jó volt a maminál, bár Milánkának azóta kicsit megy a hasa, de nagyon finom a barack befőtt”... persze ez vicces kívülről, de amikor a nagynénéd…	4	3	1	2	2	2	4	2	1	2	1	2	1	2	1	2	1	6.908	5	2
100	2244	1	2022-04-01 04:43:01	R_3n9lPsnlA8Kevg4	EN	1	1	1	20	3	3000	4	3	1	3	4	5	4	3	0	Kedves Nagyi! Tudod manapság az internet világában, a közösségi oldalakon rengeteg álhír terjed, amelyek azt a célt szolgálják, hogy megtévesszék, esetleg megfélemlítsék az olvasókat. Azonban ezeket az álhíreket sok esetben már úgy is ki lehet szűrni, hogy az ember akár csak a hír címét olvassa el. Ha egy cikknek már a címe is gyanús, az sok esetben nem véletlen. Rengeteg jó stratégia van ma már …	#NULL!	#NULL!	#NULL!	#NULL!	#NULL!	#NULL!	#NULL!		#NULL!	1	2	1	2	1	2	1	2	1	2	2	2	1	2	1	2	6.669	4	4
100	3279	1	2022-04-01 04:50:37	R_2AXtcEbaH3VizkV	EN	1	1	2	19	3	2230	4	3	5	1	1	3	4	2	0	Kedves Nagypapa! A közösségi oldalakon biztos, hogy te is rengeteg (néha megrettentő) hírrel jöttél már szembe, amelyeket ismerőseid, barátaid osztottak meg. Elgondolkodtál már azon, hogy ezek nem mindig igazak esetleg? Hogy lehet, hogy ezek csak figyelemfelkeltés, megijesztés, vagy kattintásvadász célból jöttek létre? Mindig fontos a hír forrását megvizsgálni, hogy tényleg egy megbízható oldalró…	#NULL!	#NULL!	#NULL!	#NULL!	#NULL!	#NULL!	#NULL!		#NULL!	3	1	1	1	3	1	2	1	2	1	1	1	2	1	1	1	19.851	2	4
100	1441	1	2022-04-01 05:04:35	R_2PvtXmvCOKXkszX	EN	1	1	2	20	3	2119	4	2	4	2	3	3	4	4	0	Kedves Nagymama, Azért írom Neked ezt a levelet, mert tudom, hogy szabadidődben elég sok időt töltesz a kölünböző hírportálok olvasgatásával és szeretném, ha fel lennél vértezve a mai világ torzító híradásának fenyegetéseivel szemben. Sajnos a ami világban a legtöbb hírt kattintásvadász céllal alkotják meg és ebből kifolyólag nagyon sok álhírrel lehet találkozni az élet minden helyzetében. Annak …	#NULL!	#NULL!	#NULL!	#NULL!	#NULL!	#NULL!	#NULL!		#NULL!	2	1	3	1	1	1	2	1	2	1	3	1	2	1	3	1	8.984	2	3
100	1056	1	2022-04-01 05:42:46	R_1kHsy1xerGseeGk	EN	1	1	2	25	1	1054	5	2	5	2	1	1	4	2	0	Kedves Nagynéni! A hírekkel kapcsolatban a legfontosabb amit elmondhatok, hogy NE A FACEBOOK-ról tájékozódj. Nagyon sokszor hallom, hogy olyan híreket mondassz tovább amik a facebookon keringenek, és többen is megosztják. Ha pedig mindenképpen a facebookot használod mint hírportál, akkor nagyon fontos lenne, hogy megnézd, hogy 1. ki az aki azt a hírt tovább osztotta. 2. melyik az-az oldal aki a h…	#NULL!	#NULL!	#NULL!	#NULL!	#NULL!	#NULL!	#NULL!		#NULL!	1	1	1	2	3	2	1	2	2	2	1	2	2	2	1	2	6.866	2	4
100	1017	1	2022-04-01 05:58:53	R_2Tmx6SzvknshuOl	EN	1	1	1	21	4	8891	4	5	4	2	2	2	2	2	0	Kedves Anya, Kedves Mindenki! Sokat számít a hír forrása, érdemes több helyről tájékozódni, viszont így is lehetnek olyan hírek, amiknek nincs valóságalapjuk. Érdemes megnézni a hír dátumát is, mivel rengetegen osztanak meg olyan híreket, cikkeket, amik több évesek lehetnek és nem relevánsak.	#NULL!	#NULL!	#NULL!	#NULL!	#NULL!	#NULL!	#NULL!		#NULL!	2	1	3	1	3	1	2	1	1	1	2	1	3	1	3	1	7.382	2	3
100	1284	1	2022-04-01 06:02:41	R_2rxBvTg4LfSVygB	EN	1	1	2	19	1	1118	4	4	4	3	4	4	4	2	1		1	#NULL!	#NULL!	#NULL!	#NULL!	#NULL!	#NULL!	Kedves Anya! Nem tudtam nem észrevenni, hogy mindent megosztasz facebookon, azokat a dolgokat is, amelyeket inkább privátban, vagy egyáltalán nem kéne megemlíteni. Csak azért mert lehet, nem kell minent kiposztolnod, mesélhetsz élőben is bárkinek. Emellett nagyon zavaró amikor a bejegyzéseinkre/üzeneteinkre csak egy likeot küldesz. Nagyon elszomorító, sokkal jobb lenne ha leglább egy "okés" üzene…	7	1	2	1	2	2	2	3	3	1	2	1	2	3	2	4	3	7.809	4	3
100	2859	1	2022-04-01 06:25:32	R_3KpjxIDNdbNyWm6	EN	1	1	2	21	3	3000	4	2	1	2	3	3	2	2	0	Kedves Mama! Tudom manapság elég nehéz eligazodni az internet világában a rengeteg különböző hír között, de szeretnék néhány tanácsot adni, hogyan tudod elkerülni a álllhyreket, esetleg viccnek szánt cikkeket. Az első dolgod mindig legyen az, hogy alaposan elolvasod a címet. Árulkodó tud lenni, hiszen legtöbbször nem a valóságot tükrözik, hanem azt a célt szolgálja, hogy rákattints a cikkre. Az i…	#NULL!	#NULL!	#NULL!	#NULL!	#NULL!	#NULL!	#NULL!		#NULL!	1	1	1	1	1	1	1	1	1	1	1	1	1	1	1	1	10.549	2	4
100	2068	1	2022-04-01 06:28:41	R_3Gx2NUu7UXOMti2	EN	1	1	1	20	3	2051	4	4	5	4	3	3	4	3	0	Kedves Nagyi! Az interneten rengeten hamis hír van fent, ami az online térben nem jártas embereket teljesen meg tudja téveszteni. Ezért is fontos, hogy minden hír mellett amit olvasol, gondold át, hogy igaz lehet-e? Ha úgy érzed, hogy hamis akkor inkább ne oszd meg, inkább csak görgess továbbm azzal mindenki jól jár. Ha viszont érdekel egy hír és szerinted igaz is, akkor először járj utána több h…	#NULL!	#NULL!	#NULL!	#NULL!	#NULL!	#NULL!	#NULL!		#NULL!	2	1	1	1	3	1	1	1	3	1	2	1	1	1	3	1	10.8	3	3
100	2437	1	2022-04-01 07:07:37	R_29vkkYjOiIEbjBE	EN	1	1	2	21	3	2700	4	2	2	2	2	2	3	2	1		#NULL!	#NULL!	1	#NULL!	#NULL!	#NULL!	#NULL!	Kedves Mami! Szeretnék segíteni a Facebook használatát illetően mert úgy érzem, hogy nem pontosan érted az alkalmazás lényegét! Ezért itt van néhány tanács: 1.A szociális életed nem tudod helyettesítni a Facebookkal. Ez az alkalmazás csak szórakozásra, vásárlásra, ismerősök könnyű elérésére alkalmas, de nem egészséges sok időt tölteni rajta mert árt a mentális egészségednek. 2.Amikor bejelöl vala…	5	1	2	2	2	1	2	2	2	2	2	2	2	2	2	3	2	17.11	3	3
100	3150	1	2022-04-01 07:07:45	R_2Cf6wCJ9lvRGoOl	EN	1	1	1	22	1	1042	4	2	5	2	3	2	2	3	1		#NULL!	#NULL!	1	#NULL!	#NULL!	#NULL!	#NULL!	Kedves Nagymama! Azt szeretném tanácsolni neked, hogy személyes dolgokat, üzeneteket, semmiképp sem facebook poszt vagy komment formában közölj azzal akire tartozik, mert ezt mások is látják kivülről és egyáltalán nem biztos, hogy ők a valójában nem rájuk tartozó üzeneteket akarják olvasni egy kép vagy publikus bejegyzés alatt. A szülinapi köszöntés egy formája lehet ugyan, ha az unokát a faceboo…	6	1	2	1	2	3	2	1	2	2	2	1	2	2	2	3	2	5.894	3	3
100	1574	1	2022-04-01 07:12:42	R_0C9qHuaLVuWUx4l	EN	1	1	2	20	1	1194	4	3	4	1	1	1	2	1	1		1	#NULL!	#NULL!	#NULL!	#NULL!	#NULL!	#NULL!	Személyes dolgokat kiírni publikusan Kedves Anya! Tudom, a Facebook számodra hasznos, abból a szempontból is, hogy ezen keresztül tartod a kapcsolatot a távoli rokonainkkal. Szép gesztus, hogy beszámolsz a mindennapjainkról vagy egy-egy fontosabb pillanatról, de ezek mind személyesek és nem a publikusak. Nagyon kényelmetlenül érint, hogy amit elmondok négy szem közt, azt másnap a Facebookon elolv…	6	1	2	1	2	3	2	3	2	1	2	1	2	2	2	2	2	21.1	4	2
100	1560	1	2022-04-01 08:38:38	R_1OE2NtF0abuI2Fc	EN	1	1	2	21	1	1184	4	4	3	2	2	2	2	2	1		#NULL!	#NULL!	1	1	#NULL!	#NULL!	1	Kedves Nagyi! Imádok nálad enni és virágot vinni neked, de utálom vissza látni a neten az elhomályosodott képeket amiket erről készítesz. Az teljesen rendben van hogy megörökíted ezeket a pillanatokat de nem kell az egész világgal megosztani. Sőt ettől pont hogy elveszti az értékét.	7	2	1	2	1	3	1	2	1	1	1	1	1	2	1	2	1	12.931	2	3
100	5460	1	2022-04-01 09:01:35	R_Z9u1HXvIFK56ISd	EN	1	1	1	21	3	2600	4	2	1	2	2	1	1	1	0	Kedves Anya! Szeretnélek megkérni, hogy jobban ügyelj arra, hogy mit hiszel el. Gyakran már a cím is teljesen mást sugall, mint a cikk. Sokszor a cikkben is indokolatlan mértékű félelmet igyekeznek kelteni az olvasóban, pedig fontos lenne racionálisan átgondolni a tartalmát. Általában már a hír forrásából is látszik, hogy nem éppen legitim, elismert. Teljes hülyeségekre hivatkoznak, mondván úgyse…	#NULL!	#NULL!	#NULL!	#NULL!	#NULL!	#NULL!	#NULL!		#NULL!	1	2	1	2	1	2	1	2	2	2	2	2	1	2	2	2	2.513	21	4
100	2335	1	2022-04-01 09:03:17	R_31GZzFcWYrPIPLt	EN	1	1	2	21	2	5600	4	5	5	3	2	2	3	2	1		#NULL!	#NULL!	1	1	#NULL!	#NULL!	#NULL!	Kedves Nagyi! hogy új még ez a világ, de a like jelnek van jelentősége. Ez nincs másképp chatelés közben sem. Ha like-olsz valamit, valóban azt mondhatjuk, hogy "tetszik", bár ha Messengeren csak egy csupasz ujj a reakció egy üzenetünkre, az valójában kissé passzív agresszív hangvételű. Bonyolultak ezek a fiatalok, tudom...Ha küldünk neked egy üzenetet, azt látjuk, ha megnézted, nem kell megerősí…	7	1	1	2	1	3	1	1	1	1	1	1	1	4	1	2	1	15.161	2	3
100	1965	1	2022-04-01 09:06:55	R_1LII0X7lPapxwIj	EN	1	1	2	20	4	5083	4	2	4	2	1	4	2	3	0	Kedves Apa! A kamu hírek kiszűrése borzalmasan nehéz, főleg, ha az interneten megtalálhatókra gondolunk. Van pár stratégia, amivel szerencsére nem hagyhatjuk magunkat becsapni. Először is vegyük példának a klikk vadász címeket, direkt arra törekednek, hogy felkeltség az érdeklődésed, hogy megdöbbenj. Ha valami hihetetlennek hangzódik már a cím alapján is, akkor az nagy valószínűséggel nem hiteles…	#NULL!	#NULL!	#NULL!	#NULL!	#NULL!	#NULL!	#NULL!		#NULL!	1	1	1	1	1	1	2	1	1	1	2	1	2	1	2	1	7.751	3	1
100	1759	1	2022-04-01 09:08:17	R_10GF9hu016VRW5Z	EN	1	1	2	21	2	2030	4	5	1	1	2	4	2	2	1		#NULL!	#NULL!	1	#NULL!	#NULL!	#NULL!	#NULL!	Kedves Mama! Tudod arra szeretném felhívni a figyelmedet, hogy elég ciki az, amikor engem jelölsz meg a páromnak szánt facebook-os szülinapi kívánságon, majd utána elküldöd ezt nekem messengeren, miközben ismerősök vagytok. És még nem is ez lenne a legrosszabb hanem az, hogy utána a rokonaid/rokonaink amikor rájönnek arra, hogy felköszöntötted sorban a poszt alá kommentelnek ahelyett, hogy normál…	5	3	2	1	2	3	2	3	2	2	2	1	2	2	2	3	2	6.843	5	1
100	1527	1	2022-04-01 09:36:48	R_3CO5Y23B2pSG6fO	EN	1	1	2	21	3	8220	4	3	5	3	4	1	1	3	1		#NULL!	#NULL!	1	#NULL!	#NULL!	#NULL!	1	Kedves Nagymama! Számodra biztosan nagyon bonyolultnak és kacifántosnak tűnhet a Internet és leginkább ezen belül a Facebook világa. Mint mindennek, ennek is meg vannak a saját szabályai. Tudod, minthogy nem írhatsz bele a keresztrejtvényben visszafele megoldásokat. Például ezért nem illik személyes dolgokat kiírni az oldaladra, erre van egy remek másik felület, ahol akármit írhatsz a másiknak és…	7	2	1	1	1	1	1	1	1	2	1	3	1	1	1	3	1	12.848	2	3
100	920	1	2022-04-01 09:49:46	R_1qfdRjT5ZOkKRfu	EN	1	1	2	23	2	8000	5	3	4	2	2	4	4	3	0	Kedves Apa! Mindig alaposan nézd meg, hogy amit elolvastál cikket, hol jelent meg, ki írta, kinek írta. Ezek alapján már könnyebben el tudod dönteni, hogy mennyire adj hitelt az olvasottaknak. Puszi	#NULL!	#NULL!	#NULL!	#NULL!	#NULL!	#NULL!	#NULL!		#NULL!	1	1	1	2	2	1	1	1	3	2	2	1	1	1	2	1	2.924	4	1
100	919	1	2022-04-01 10:07:07	R_tPzjT8Opeg89GaB	EN	1	1	2	21	1	1157	4	4	4	4	5	5	5	4	1		#NULL!	#NULL!	1	1	#NULL!	#NULL!	#NULL!	Kedves Mama! Előfordul az, hogy a privát üzenet helyett nyilvánosan ísz nekem a profil oldalamra. Ez azt jelenti, hogy nem csak te meg én látjuk, hanem az én ismerőseim is és a te ismerőseid is. Emiatt nem szoktam válaszolni ott, inkább üzenetben. Hogy elkerüljük ezt a felesleges kört, legküzelebb őróbáld meg egyből üzenetet küldeni nekem, a messegeren keresztül. Ott is kapok értesítést és egyből…	6	3	1	3	1	2	1	3	1	1	1	1	1	2	1	2	1	0.789	4	3
100	2761	1	2022-04-01 10:43:05	R_2bHTtUpTQv1TEJJ	EN	1	1	1	19	1	1145	4	4	5	3	3	4	2	4	1		#NULL!	#NULL!	1	#NULL!	#NULL!	#NULL!	#NULL!	Kedves Nagyi, A facebook jó dolog, de a sok nagybetű használata olyan, mintha ordibálnál, a sok emoji és GIF pedig nem mindig illik oda. Sokszor lehet belefutsz abba a hibába, hogy nem tudod mi illik oda, próbálj meg az adott szituációhoz illő emojikat használni, és nem mindent kiposztolni!	4	3	3	2	3	4	3	4	3	4	4	4	4	4	2	3	3	2.691	6	4
100	2071	1	2022-04-01 10:45:36	R_12A1F2RGmKqTWNb	EN	1	1	2	22	2	8000	4	4	1	2	2	1	1	2	1		#NULL!	#NULL!	#NULL!	#NULL!	#NULL!	#NULL!	1	Kedves Keresztapu! Nagyszerű, hogy ennyire érdekel az online világ és hogy már ennyi mindent tudsz csinálni, viszont van egy pár dolog amire jobb, ha odafigyelsz. Az egyik, hogy a Capslock ne legyen bekapcsolva (bal szélen található), mert így csupa nagy betűvel fogsz írni, amk olyan mintha mérges lennél és kiabálnál. A másik, fontosabb dolog, tényleg jó látni ahogy az unokatesóm utazgat és az re…	4	2	1	1	1	2	1	2	1	2	1	1	1	2	1	3	1	7.376	6	3
100	1399	1	2022-04-01 10:55:56	R_3L07qpxW8kfGrb1	EN	1	1	2	20	1	1084	4	3	3	1	1	1	2	2	1		#NULL!	#NULL!	#NULL!	#NULL!	1	#NULL!	1	Kedves Nagynéni! Ha valami kedves dolgot szeretnél nekem üzenni, inkább írj személyesen messenger üzenetet, ahelyett hogy kommentelj valamit egy képem alá amit aztán bárki láthat az ismerőseim közül. Ezeket a dolgokat nem szeretném megosztani bárkivel, főleg nem a volt általános iskolás barátaim szüleivel és egyéb távoli ismerősökkel. Nem szeretnélek megbántani azzal, hogy ezt elmondom neked mert…	4	1	1	1	1	1	1	1	1	1	1	1	1	2	1	1	1	10.873	2	2
100	1746	1	2022-04-01 11:02:55	R_3Do12VkFyHfKoxR	EN	1	1	3	20	1	1084	4	3	2	1	2	4	1	1	1		#NULL!	1	1	#NULL!	#NULL!	#NULL!	#NULL!	Kedves Mama! Amikor küldeni szeretnél nekem, vagy bárkinek valamit, akkor azt messenger üzeneten keresztül kell. Ez azt jelenti, hogy amikor a profilomra mész, ott lesz egy olyan gomb amin valami olyasmi áll: "Üzenet küldése". Amikor szimplán rámész a profilomra és el is kezded írni, amit akartál, vagy elküldöd, akkor azt mindenki látja, nem csak én. Olyan, mintha minden ismerősünket meghívnánk e…	5	1	1	1	1	2	1	1	1	1	1	1	1	1	1	2	1	12.219	3	1
100	1882	1	2022-04-01 11:03:02	R_3JkKScMNq8n5OK3	EN	1	1	2	18	3	5300	4	2	3	2	1	1	2	1	1		#NULL!	#NULL!	#NULL!	#NULL!	#NULL!	#NULL!	1	Szerintem amúgy a legegyszerűbb az lenne, ha leülnénk velük beszélgetni, hogy az internetes világ egy teljesen más univerzum, amire sokszor másabb szabályok vonatkoznak, azaz már egy külön kultúrája van. Nekem hála az égnek nincs így a közeli családomban olyan idős, aki ilyen szinten nem tudott volna integrálódni az internetes világhoz. De jó ötletnek tartanék edukáló videókat, amikben ábrákkal, …	1	1	1	1	1	1	1	1	1	1	1	2	1	2	1	2	1	10.884	2	3
100	2748	1	2022-04-01 11:54:15	R_2dm96IK0uZeAqys	EN	1	1	1	20	1	1035	4	4	4	1	2	3	2	1	1		1	1	#NULL!	#NULL!	#NULL!	#NULL!	#NULL!	Kedves Anya! Már a munkahelyi pályafutásod vége felé jársz, és tudom, addig nem szeretnél semennyi energiát fordítani a mai digitális világra. Nincs okostelefonod, Facebookod van, de csak azért, mert kellett valami szakmai dologhoz. Mindig azt mondod, te nem érted ezeket a dolgokat, és nem tudod elképzelni, hogy te is olyan nagymama legyél, mint akiket néha látsz. Tudod, akik zenét hallgatnak fül…	7	2	1	2	1	4	1	3	1	3	1	2	1	2	1	3	1	7.824	3	2
100	1717	1	2022-04-01 11:55:16	R_1nZqVRB58P16VGL	EN	1	1	2	19	3	5200	4	1	3	1	3	1	2	3	0	Kedves Anya! A hamis hír kiszúrására sok mód van, kezdve a szkeptikus megközelítésnél az utána nézésen keresztül még a hír vizsgálat is, De persze emellett ellenőrizni is lehet, további cikkeket keresni, és megnézni, hogy a cikk, amit olvastál vicc e. Csak gondold át milyen az adott cikk, és ha nem gondolod igazinak, görgess tovább. Ne is pocsékold vele az időd. Akkor is alaposan gondold át, amik…	#NULL!	#NULL!	#NULL!	#NULL!	#NULL!	#NULL!	#NULL!		#NULL!	2	2	1	2	2	2	1	2	3	2	4	2	4	2	4	2	15.686	2	4
100	2045	1	2022-04-01 12:09:00	R_3D5TrF3iEawcAJU	EN	1	1	2	26	1	1202	5	4	4	3	1	1	3	5	0	Kedves Anyu! Arra szeretnélek kérni, hogy mielőtt megosztasz valamit kérlek nézd meg több helyen is, hogy van e annak a hírnek valóságalapja. Ha csak egy híroldal oszt meg egy hírt, eseményt, állítást és hangzatos szavakat ír, attól még nem biztos, hogy teljesen igaz. Több oldalból megvizsgálni egy témát, és még akkor sem szabad úgy posztolnod, hogy mindenkinek azt az álláspontot kell vallania, m…	#NULL!	#NULL!	#NULL!	#NULL!	#NULL!	#NULL!	#NULL!		#NULL!	1	2	2	2	1	2	2	2	1	2	1	2	3	2	2	2	9.933	3	3
100	3429	1	2022-04-01 12:09:26	R_5AYnhscmfXgbSmZ	EN	1	1	2	21	1	1204	4	3	5	3	3	5	4	4	1		1	#NULL!	#NULL!	#NULL!	#NULL!	#NULL!	1	Kedves Anya! Örülök, hogy már te is aktív tagja vagy a digitális világnak, de lehet, hogy lenne pár javaslatom arra, hogy hogyan használd a különböző szociálismédia-felületeket. Mert személyes dolgokat publikusan kiírni, virágos képeket vagy játékmeghívókat küldeni és videóhívásoknál a fülünkhöz tenni a telefont - hát nem igazán szerencsés. A személyes üzenetekhez van már külön letölthető alkalma…	7	1	1	1	1	2	1	1	1	1	1	1	1	2	1	3	1	5.503	3	3
100	1306	1	2022-04-01 12:34:57	R_3Rgx09xzaiiMuMy	EN	1	1	1	23	2	8200	4	5	4	3	3	2	4	3	0	Kedves Apa! A továbbiakban nagyon örülnék neki, ha relevánsabb helyekről tájékozódnál, valamint, ha utána néznél a cikkek íróinak és forrásainak még azok elolvasása előtt. Emellett ki kell hangsúlyoznom, hogy a több platformról való tájékozottság is nagyon fontos lépés az álhírek szűrése érdekében! Ha másért nem is teszed meg, kérlek legalább azért próbálkozz meg vele, mert egy ilyen presztízsű e…	#NULL!	#NULL!	#NULL!	#NULL!	#NULL!	#NULL!	#NULL!		#NULL!	1	2	2	2	1	2	1	2	1	2	2	2	2	2	3	2	6.73	2	3
100	2195	1	2022-04-01 12:38:56	R_3oNHe63dhhP39iV	EN	1	1	2	20	3	2315	4	3	5	2	2	4	3	4	1		1	#NULL!	#NULL!	#NULL!	#NULL!	#NULL!	#NULL!	Kedves Anya! Bár kedvesek a különböző giffek és virágos képek születésnapok vagy névnapok alkalmából, az emberek nagyrésze inkább tartja izléstelennek, mint aranyosnak. Biztos sokan szívesen nézik, hogy épp merre jársz/járunk, a közösségi oldalakra inkább igényes képeket szokás felrakni, nem hiszem, hogy sokan élvezik a századik elmósódott nyaraláson készült képet a medencéről. Profilkép készítés…	7	2	1	2	1	3	1	3	1	1	1	3	1	3	1	4	1	5.984	6	3
100	2400	1	2022-04-01 13:03:15	R_1zydCgMxuXEyNQ5	EN	1	1	2	19	1	1211	4	3	2	2	4	3	2	4	0	Kedves Mama és Anya! Tudom, hogy az okostelefonok ma már mindent is jobban tudnak, mint mi magunk, de nem szabad akkora teret adni ezeknek az eszközöknek, hogy érzelmileg befolyásoljanak. Tudom, nem egyszer volt már konfliktus abból, hogy eltérő véleményünk volt egy-egy témáról, hiszen az általatok olvasott és feldogozott hír más volt, mint amivel én találkoztam online és tudom, hogy meggyőzni se…	#NULL!	#NULL!	#NULL!	#NULL!	#NULL!	#NULL!	#NULL!		#NULL!	1	1	2	1	2	1	3	1	1	1	1	1	1	1	3	1	14.805	3	4
100	1881	1	2022-04-01 13:36:25	R_bshW7o4rqyrRYrL	EN	1	1	2	20	3	2144	4	2	5	1	2	2	4	3	1		1	#NULL!	#NULL!	#NULL!	#NULL!	#NULL!	1	Kedves Nagyi! Kérlek a személyes posztokat tartsuk meg privát üzenetben. Képzeld el a Facebook-ot úgy, mint egy nagy étkezőasztalt, ami körül ott ül az egész nagy család, nem csak a szűk családi kör, hanem azok is, akikkel nem olyan bensőséges a viszonyunk és csak ritkábban találkozunk velük, nyilván itt sem fogunk személyes dolgokról hangosan beszélgetni, úgy, hogy a kedvenc rokonunk hallja az a…	6	1	2	2	2	3	2	3	3	1	2	1	2	3	2	4	2	4.875	5	3
100	2437	1	2022-04-01 14:25:50	R_qI3j46AqlWm6aS5	EN	1	1	2	21	4	3325	4	2	3	2	5	5	4	5	0	Kedves Nagymama! Mivel tudom, hogy gyakran nézel tv-t és az információid nagy részét innen szerzed, ezért úgy gondoltam, hogy néhány tipp jól jönne neked. Fontos, hogy mindig kérdezz utána az adott csatornának és műsornak mielőtt megbíznál az ott hallott hírekben. Ha valamit hihetetlennek tartasz a cím alapján, akkor az valószínűleg nem is igaz csak figyelemfelhívás. Ugyan ez igaz a félelemkeltő …	#NULL!	#NULL!	#NULL!	#NULL!	#NULL!	#NULL!	#NULL!		#NULL!	1	2	1	2	2	2	2	2	2	2	3	2	2	2	2	2	12.172	3	3
100	1468	1	2022-04-01 14:36:34	R_1pMD6g98Pbj3Udk	EN	1	1	2	21	1	1031	4	5	6	2	3	4	3	2	1		1	#NULL!	#NULL!	#NULL!	#NULL!	#NULL!	#NULL!	Kedves Anya! Szerintem nagyon jó, hogy használod a közösségi médiát. És nagyon jó, hogy képeket is teszel ki. Azon kéne változtatni, hogy korszerűen használod a technikát, pl letöltesz applikációt a telefonodra. Tudom, hogy nehéz de szeretném ha erre is odafigyelnél, hogy haladjunk a korral. Továbbá nem kell mindent kirakni, elég ha csak a nagyon lényeges eseményeket.	7	2	1	1	1	4	1	1	1	1	1	4	1	3	1	2	1	5.662	4	1
100	3478	1	2022-04-01 14:50:38	R_1FeSttvYX9XrnEm	EN	1	1	2	21	3	2131	4	4	5	2	2	3	3	3	1		#NULL!	#NULL!	1	#NULL!	#NULL!	#NULL!	1	Kedves Mama! Azért írom most neked ezt a levelet, hogy ha nem vagyok veled is tudd, mit kell csinálj az online felületeket. Először is néhány fontos infó, arról, hogy mit ne csinálj sose. Nekünk nagyon ciki, ha a képeink alatt vitatjátok meg mi volt a hétvégén a családi ebéd vagy hogy épp kivel miújság. A másik nagyon fontos, hogy lehet, hogy szerinted nagyon szépek a virágos, csillogó képek és n…	7	3	1	2	1	3	1	2	1	2	1	3	1	2	1	2	1	18.469	3	1
100	2055	1	2022-04-01 15:29:18	R_9NRbyCBLTiSb0qt	EN	1	1	1	21	4	2111	5	1	1	1	1	1	1	1	0	Kedves Anya! Kérlek amikor megnézel bármilyen híroldalt álj hozzá az egész címhez és a alatta lévő képhez, hogy csak is kízárólag hatásvadász és csak is azt szeretnék, hogy oda kattints. Minden egyes cikhez, email-hez, posthoz, üzenethez úgy kell egyből hozzáállni, hogy az nem igaz és/vagy csak befojásolni akarnak. Az internet semmit se szabad elhinni senkinek és mindenhez szkeptikusan kell hozzá…	#NULL!	#NULL!	#NULL!	#NULL!	#NULL!	#NULL!	#NULL!		#NULL!	1	2	1	2	1	2	4	2	4	2	4	2	1	2	1	2	6.001	4	4
100	47876	1	2022-04-01 16:14:49	R_qF7Cdz8gYZxCFeF	EN	1	1	1	25	1	1029	5	3	3	1	1	1	1	1	1		#NULL!	#NULL!	1	#NULL!	#NULL!	#NULL!	#NULL!	Szia Nagyi! Mindig orulok amikor felkoszontesz barmilyen alkalombol, de jobb lenne, ha azt egy hivassal tenned meg, nem egy szerinted cuki keppel. Szerintem te is szivesebben hallanad a hangom akar csak telefonon keresztul. Es ha felrakom egy kepem, ami a nalad toltott ebed soran keszult, nem kell megkerdezni, hogy milyen volt, vagy hogy azota jol vagyunk-e, eleg legfeljebb annyi, hogy szivesen v…	6	3	1	2	1	3	1	2	1	3	1	3	1	3	1	4	1	18.856	2	4
100	3434	1	2022-04-01 16:50:07	R_Oy5ajX7FxEn5Uat	EN	1	1	2	19	1	1141	4	2	5	1	2	1	3	3	0	Kedves Keresztanyu! Bár nagyon izgalmas tud lenni a Facebookon közölt mindenféle tartalom, nem kell feltétlenül bedőlni ezeknek. Létezik egy ilyen jelenség, hogy kattintásvadászás, ami annyit tesz, egyszerűen, hogy abból jön nekik a kereset, ha egy adott linkre, videóra minél többen rákattintanak. Ezért gyakran élnek hatásvadász mondatokkal, hogy gyanútlanul felkeltség a figyelmed, s a kíváncsisá…	#NULL!	#NULL!	#NULL!	#NULL!	#NULL!	#NULL!	#NULL!		#NULL!	1	2	1	2	3	2	3	2	1	2	1	2	1	2	1	2	9.112	2	3
100	1975	1	2022-04-02 03:27:46	R_12DQFFMlXJRHNcc	EN	1	1	2	22	2	6000	4	3	4	3	3	4	3	4	0	Kedves Nagyi! Ha az interneten olvasol valami hírt, akkor ne hidd el egyből. Bárki írhat az internetre igazából bármit. Így nagyon sok álhír van, így mindet meg kell vizsgálni, hogy megbizonyosodj róla, igaz vagy nem. Legyél mindig nagyon szkeptikus és olvass el több témába vágó hírt is. Lehetőleg hivatalos oldalakon.	#NULL!	#NULL!	#NULL!	#NULL!	#NULL!	#NULL!	#NULL!		#NULL!	1	1	3	1	2	1	2	1	2	1	2	1	2	1	2	1	26.117	2	2
100	2388	1	2022-04-02 03:37:04	R_cZJFSQWDXpCUOEV	EN	1	1	2	20	3	2049	4	3	4	2	1	1	2	1	0	Kedves Apa! Szeretnék neked arról mesélni, hogyan is tudnád a kamu híreket elkerülni. Nagyon fontos, hogy az ilyen álhíreknek nem szabad bedőlnöd. A szakértők szerint 6 módszerrel ez elkerülhető, az első, hogy légy szkeptikus a címekkel, ha egy hírnek a címe túl nagyot mond, vagy hihetetlennek gondolod nagy eséllyel nem igaz, amit írnak benne. Ha elkezdesz figyelni erre, nagyon hamar észre fogod …	#NULL!	#NULL!	#NULL!	#NULL!	#NULL!	#NULL!	#NULL!		#NULL!	1	1	1	1	1	1	1	1	2	1	2	1	2	1	3	1	12.507	4	4
100	2636	1	2022-04-02 04:36:44	R_2eXeIKgrP943CS1	EN	1	1	2	23	4	2851	5	4	3	2	2	1	2	1	0	Kedves Mama! Nagyon örülök, hogy az internet által fel tudtad venni a kapcsolatot a régi barátaiddal, ismerőseiddel. És az is szuper, hogy a Messengeren mi is sokkal gyakrabban és egyszerűbben tudunk beszélni. Az interneten azonban számos olyan információval találkozhatsz, ami nyomokban sem tartalmaz igazságot. Ahhoz, hogy meg tudd különböztetni a valós és a hamis információkat és híreket különbö…	#NULL!	#NULL!	#NULL!	#NULL!	#NULL!	#NULL!	#NULL!		#NULL!	1	1	1	1	1	1	1	1	1	1	1	1	2	1	1	1	6.301	3	3
100	2778	1	2022-04-02 04:39:01	R_2tqUA0jnB9xQ8EK	EN	1	1	1	20	1	1091	4	1	1	3	3	2	4	4	0	Kedves Mama! A mai világban rengeteg helyről érkeznek információk, amiket tudunk kell helyén kezelni, hiszen sok álhír van. Szerencsére ezekre vannak jó stratégiák, amik segíteni tudnak abban, hogy te is el tudd dönteni például, hogy egy hír igaz vagy csak kamu. Nem kell rögtön mindent elsőre elhinni, amit hallasz, olvasol, vagy mond neked valaki az utcán. Mindig több helyről informálódj, hogy eg…	#NULL!	#NULL!	#NULL!	#NULL!	#NULL!	#NULL!	#NULL!		#NULL!	2	2	2	2	2	2	2	2	1	2	1	2	1	2	2	2	21.471	2	4
100	2309	1	2022-04-02 06:33:27	R_z2VgBBMBKbGj7Ut	EN	1	1	1	23	2	2030	4	2	1	1	1	2	2	1	1		#NULL!	#NULL!	1	1	#NULL!	#NULL!	1	Kedves nagyszüleim! Tudom, hogy mostanság "menő" a Facebook meg az internet és ti is megszerettétek használni, de egy-két dolgot jobb, ha tisztázok veletek, mielőtt kacifántos szituációkba keveredtek. A facebook úgymond két részből áll. Egy - nevezzük helynek - "hely", ahol képeket oszthatsz meg MINDEN ismerősöddel, az üzenőfal, ahova a kezdőoldalon (tehát amikor belépsz) már tudsz írni. Nem kell…	5	1	2	1	2	1	2	1	2	2	2	1	2	1	2	3	2	12.962	3	4
100	1920	1	2022-04-02 07:17:28	R_rqGOCrY2b0lAWiZ	EN	1	1	1	21	2	4031	4	4	4	4	3	3	4	2	0	Szerintem az egyik legfontosabb dolog , a facebookos posztok és álhírek elkerülése, hiszen oda bárki bármit kiírhat és megoszthat. Nagyon sok kamu oldal cikkjeit találhatjuk zömével a facebookon és szerintem azért olvassák el az emberek a megosztott kamu cikket, mivel egy ismerőse osztotta meg és azért megteremtődik egy alapvető bizalom - szóval a "belső énje" azt sugallja neki, hogy miért ne olv…	#NULL!	#NULL!	#NULL!	#NULL!	#NULL!	#NULL!	#NULL!		#NULL!	1	1	1	1	3	1	2	1	3	1	3	1	1	1	1	1	7.63	2	3
100	90139	1	2022-04-02 07:36:08	R_3JaVcYJuIQs2ROM	EN	1	1	2	20	2	2400	4	4	5	3	4	3	4	4	0	Kedves Nagynénim! Sokszor látom, hogy érdekesnek tűnő cikkeket osztasz meg, amiket ha kicsit jobban megnéz az ember tisztán látható, hogy nem igazak. Tudom, hogy bonyolult lehet számodra elképzelni de nem minden igaz amit az interneten írnak és megosztanak. Már beszéltünk erről korábban is de egyes oldalak csak viccből osztanak meg tartalmakat, és ez nem teszi őket igazzá. Lehet nehéz megmondani …	#NULL!	#NULL!	#NULL!	#NULL!	#NULL!	#NULL!	#NULL!		#NULL!	1	1	1	1	3	1	1	1	2	1	3	1	3	1	2	1	23.361	4	3
100	2249	1	2022-04-02 07:37:57	R_28MsJP1ZJhLjspA	EN	1	1	1	21	4	2621	4	3	3	2	3	2	3	4	0	Kedves Nagynéném! Gyakran osztasz meg velünk cikkeket, információkat, teóriákat, amikről lerí, hogy valótlanok. Lehet hogy az érdekes címek behálóznak, és meggyőzően állítanak bizonyítatlan tényeket, vagy csak valami viccoldal cikkét vetted komolyan. Ha több cikket olvasol a témáról, és leellenőrzöd a forrásokat, elkerülheted az ilyesmit. A legtöbb ilyen gondolatod összeesküvés-elméletekre hasonl…	#NULL!	#NULL!	#NULL!	#NULL!	#NULL!	#NULL!	#NULL!		#NULL!	1	1	1	1	3	1	2	1	1	1	1	1	2	1	1	1	7.281	3	4
100	2962	1	2022-04-02 08:00:10	R_1o7RSM2Ad9DV09E	EN	1	1	2	23	2	2030	5	3	3	2	3	1	3	2	1		1	1	#NULL!	#NULL!	#NULL!	#NULL!	#NULL!	Kedves Anya/Apa! Amikor születésnapom van nem szükséges a facebookon felköszönteni. Elég, ha élőben vagy telefonban mondod. Nem számít, hogy facebookon írtál-e vagy sem, ez már nem akkora jelentőségű, mint talán régebben volt. Elég egy sima köszöntés, nem kell képet küldeni hozzá. Nekem most már a facebook nem akkora jelentőségű, nem kell ott mindent megélni, megmutatni, én már egyre kevésbé hasz…	6	1	2	2	2	3	2	1	2	2	2	2	2	2	2	2	2	38.703	3	3
100	1398	1	2022-04-02 08:08:53	R_2fvSQw2832jYt4R	EN	1	1	1	21	3	2092	4	3	3	4	4	4	4	4	0	Kedves Anya! Amit a bulvárban és a social médiában olvasol, azt soha ne hidd el elsőre. Manapság a reklámok, a poltika és még sok minden próbál kamu, figyelem felkeltő címekkel megvenni és befolyásolni de mindig nézz utána, hogy honnan/kitől ered az adott cikk vagy poszt forrását és igazság tartalmát. Sose egy cikk vagy poszt alapján döntsd el, hogy igaz vagy hamis az adott hír. Mindig tájékozódj…	#NULL!	#NULL!	#NULL!	#NULL!	#NULL!	#NULL!	#NULL!		#NULL!	1	1	4	1	2	1	3	1	1	1	1	1	1	1	3	1	14.578	2	4
100	95799	1	2022-04-02 08:52:46	R_3spQe9HRnhUVJ71	EN	1	1	2	23	3	9500	4	3	3	1	2	2	1	1	1		#NULL!	#NULL!	#NULL!	#NULL!	#NULL!	#NULL!	1	Kedves Szomszéd néni! Ha regisztrál Facebookra, kérem kerülje azt, hogy az üzenőfalára ír ki publikus üzenetet. Születésnapra és névnapra ne tegyen ki csillogó, virágos képeslapokat. Elég csak egy üzenetet írni az üzenőfalra. Az emojik használatára is figyeljen, nem kell minden bejegyzést lájkolni. Elég csak azt, ami valóban tetszik Önnek, vagy amivel valóban egyetért. Ha profilképet állít be mag…	2	1	1	4	1	3	1	1	1	1	1	1	1	1	1	1	1	15.061	2	3
100	1566	1	2022-04-02 10:00:41	R_3me1ZZfjJhXmmqc	EN	1	1	2	27	1	1104	5	4	1	3	3	2	2	2	1		#NULL!	#NULL!	#NULL!	#NULL!	#NULL!	#NULL!	1	Kedves Nagynéni! Nagyon fontosnak tartom azt, hogy nem kell mindent kirakni, mindent megosztani a social mediában. Nem kell az életünk minden egyes részét megosztani másokkal. Ha megy valahova az ember, akkor nem kell egyből megosztani, hogy itt-ott vagyok éppen, ilyen és olyan hangulatban. Ha mindig megoszt valamit az ember, akkor róla fognak egyfolytában beszélni és valószínűleg negatív töltetű…	6	1	1	1	1	2	1	3	1	2	1	2	1	2	1	2	1	9.001	2	2
100	38420	1	2022-04-02 10:54:00	R_31gG1t1BvXom64k	EN	1	1	2	21	1	1144	4	5	4	3	4	4	3	3	0	Kedves Anya! Azért írom ezt a levelemet, mert fontosnak tartom, hogy felhívjam a figyelmed arra, hogy felelősségteljesen és okosan kell olvasni az interneten a híreket, legfőképp a közösségi oldalakon. Ezekre vannak stratégiák. Légy szkeptikus a címekkel kapcsolatban, ha számodra ezek a címek hihetetlenül hangzanak akkor nagy valószínűséggel azok is. Nézz a félelemkeltő információk mögé, mérlegel…	#NULL!	#NULL!	#NULL!	#NULL!	#NULL!	#NULL!	#NULL!		#NULL!	2	1	2	1	2	1	3	1	1	1	2	1	2	1	2	1	17.13	2	3
100	1066	1	2022-04-02 11:11:37	R_28LGq8V6RpjIfxu	EN	1	1	2	22	1	1032	4	2	3	1	1	3	1	1	1		1	#NULL!	#NULL!	#NULL!	#NULL!	#NULL!	#NULL!	Kedves Anya, Kerlek figyelj arra, hogy miket posztokat a Facebookra mert sok olyan ember is eldől adhatja a bejegyzéseidet akik rosszat akarnak neked. Nem kell mindent megosztanod a körülöttem levő emberekkel. Főleg olyanokkal akiket nem is ismersz igazán	7	2	1	1	1	3	1	3	1	1	1	2	2	3	1	2	1	1.035	4	3
100	3621	1	2022-04-02 11:28:06	R_3FUsjmzGhiNwTS5	EN	1	1	1	21	2	3100	4	2	3	1	4	2	2	3	1		#NULL!	#NULL!	1	#NULL!	#NULL!	#NULL!	#NULL!	Kedves Mama! Légyszíves ne tegyél ki minden családi cukiságot például a hétvégéről, mert számunkra ez nagyon zavaró. Hiszen nem akarjuk mindenki tudomására hozni, hogy hogyan élünk. Ha valamit megmutatni, feltölteni akkor azt inkább előtte beszéljük meg, mint utána legyen kellemetlen. Arra is kérlek, hogy születés- vagy névnapomon inkább hívj fel, vagy csörgess meg és visszahívlak, ennek sokkal j…	6	1	1	1	1	3	1	3	1	2	1	3	1	2	1	1	1	7.108	2	3
100	1401	1	2022-04-02 12:22:46	R_33yew4SLUeO6sFx	EN	1	1	2	21	1	1071	4	4	4	2	2	2	2	3	1		#NULL!	#NULL!	#NULL!	#NULL!	#NULL!	#NULL!	1	Kedves Béla bá! Pár tippet szeretnék megoldani, hogy könnyebben menjen a facebook használat, tudom, hogy nemrég regisztráltál. Először is, nem igazán előnyös mindenféle privát üzenetet kömmentben megírni, vagy bármilyen személyes infót. Ezeket inkább üzenetben zokás intézni, mert sok ismerősöd van és nekik semmi közük ezekhez. Születésnapkor kedves gesztus lehet a köszöntés, ilyenkor általában sz…	5	1	1	1	1	2	1	1	1	2	1	1	1	1	1	1	1	6.486	2	2
100	3646	1	2022-04-02 12:45:41	R_1OME2YmxZHMKgie	EN	1	1	2	21	2	5600	4	2	5	3	4	5	2	4	1		#NULL!	#NULL!	1	#NULL!	#NULL!	#NULL!	1	Kedves Nagymama! A Facebook idővonalra posztolgatás aranyos dolog és jó időtöltés, viszont azt nem csak te látod, hanem mindenki más is aki az ismerősöd. A virágos képeken lévő idézetek lehetnek szépek és hordozhatnak tanulságokat, viszont azok megosztása helyett csak szimplán elég lenne saját magadnak lementeni vagy egyszerűen likeolni. A rengeteg képhez való semmi üzenetű hozzászólásokat jobban…	5	3	2	2	2	3	2	3	2	1	2	3	2	2	2	3	2	8.976	4	2
100	2708	1	2022-04-02 12:48:03	R_2tAkHA5Gf4mtBJT	EN	1	1	2	19	1	1145	4	2	4	1	2	1	1	1	1		#NULL!	1	1	1	#NULL!	#NULL!	#NULL!	Kedves Apa! A születésnapokon lévő felköszöntés családtagok között a facebookon és az abból kialakuló beszélgetések. Ha már egy háztartásban élünk és nap mint nap találkozunk, a köszöntést ne a facebookon tegyük. Illetve a facebook és a messenger összekeverése.	7	2	1	1	1	3	1	2	1	2	1	3	1	3	1	1	1	11.559	2	3
100	1941	1	2022-04-02 13:03:24	R_2pSQhFOjAhLucPA	EN	1	1	2	20	3	2151	4	3	5	2	4	3	2	2	0	Kedves Anya! Nagyon fontos, hogy a közösségi oldalakat, internetet helyesen, biztonságosan használjuk, ezért megosztanék veled néhány fontos gondolatot, amelyekkel már biztosan találkoztál is itt-ott. Az első ilyen, hogy legyél objektív a címekkel kapcsolatban, hiszen sosem biztos, hogy ami le van írva az igaz is. A második, ha egy olyan információt olvasol, ami félelemfelkeltő vagy megijeszt, mi…	#NULL!	#NULL!	#NULL!	#NULL!	#NULL!	#NULL!	#NULL!		#NULL!	3	2	2	2	1	2	4	2	3	2	2	2	1	2	1	2	4.971	3	3
100	1644	1	2022-04-02 13:15:38	R_3Di1SrEyuUK8tNE	EN	1	1	1	21	3	2049	4	2	2	1	2	2	2	2	0	Kedves Nagyi! Ha teljesen irreális címet hallasz valahol azt ne hidd el, inkább ne is vegyél róla tudomást. Ha valamitől szorongsz akkor tedd fel a kérdést, hogy valójában ennek van e hatása rád. Ha látsz egy hírt nézz utána ki terjeszti ezt. Ellenőrizd a hírt több forrásból! Ha egy hírt látsz nézd meg több helyen. Csak néha gondolj arra hogy ez a hír csak egy vicc, és hülyét akarnak belőled csin…	#NULL!	#NULL!	#NULL!	#NULL!	#NULL!	#NULL!	#NULL!		#NULL!	1	1	1	1	2	1	2	1	2	1	1	1	2	1	1	1	31.639	2	4
100	2528	1	2022-04-02 13:56:33	R_3HXNzRzaKiUlbeQ	EN	1	1	2	19	1	1039	4	2	4	4	2	4	5	5	0	Kedves Nagyi! Légyszíves minden hírnek olvass utána, ne fogadd el az első állítást, ne csak az első oldalt nyisd meg ami szembejön veled. Ha véleményt szeretnél formálni valamilyen posztról, akkor mindenképp olvasd át meg egyszer a cikket, nehogy félreérts valamit. Sajnos a mai világban rengeteg kamu hír van, és tudom, hogy nehéz kitalálni, hogy melyik lehet igaz. Ha több helyen is megtalálod ugy…	#NULL!	#NULL!	#NULL!	#NULL!	#NULL!	#NULL!	#NULL!		#NULL!	2	1	2	1	3	1	3	1	3	1	2	1	3	1	1	1	11.643	2	2
100	1710	1	2022-04-02 14:56:15	R_vV1LLZ3Uw9abVGV	EN	1	1	1	19	4	3734	4	2	2	1	1	1	1	1	0	Kedves Anya! Ha olyan hírrel találkozol ami elgondolkodtat azzal kapcsolatban, hogy vajon ez igaz-e vagy pusztán csak a tömeg felizgatására szolgál-e, esetleg csak figyelem hajhász, akkor érdemes elgondolkodni azon is hogy ezeknek van-e valóságalapjuk, hiszen az interneten nagyon sok információ kering amit egyeseknek nehezebb lehet kiszúrni mint hamis információt. Ha ilyennel találkozol légyszíve…	#NULL!	#NULL!	#NULL!	#NULL!	#NULL!	#NULL!	#NULL!		#NULL!	1	1	1	1	2	1	3	1	1	1	1	1	1	1	1	1	19.002	2	3
100	3523	1	2022-04-02 14:58:25	R_3hcrzKPDZZa9Zet	EN	1	1	1	21	1	1181	4	2	3	3	3	1	1	1	1		#NULL!	#NULL!	#NULL!	#NULL!	#NULL!	#NULL!	1	Kedves Nagymama! Örülök, hogy nagyon aktív vagy a Facebookon, legtöbbször örömmel olvasom posztjaidat, megjegyzéseidet. Néhányszor azonban úgy érzem, hogy olyan dolgokról írsz, ami inkább csak szűk családi körünket érdekli. A múlt héten például a kardiológián rajtad elvégzett vizsgálatokról írtál. Mindannyian aggódunk az egészségedért, de egészségi állapotod nem tartozik idegenekre. A Facebookon …	7	1	1	1	1	3	1	2	1	3	1	3	1	1	1	1	1	13.341	2	4
100	2106	1	2022-04-03 01:24:50	R_UFpIQZqrSBNTIRP	EN	1	1	2	23	1	1116	4	3	4	1	1	1	2	1	0	Kedves Anya! Számos média felület közül választhatunk vagy éppen választás nélkül sokféle forrásból kapunk híreket. Ezeket kritikával kell tudni fogadni, meg kell nézni, a hír forrását, hogy az az oldal mennyire hiteles és milyen érdeke fűződhet a hír megosztásához. Sokféle hírmegosztás történik politikai gazdasági érdekből, amiknek miértjét mi nem is tudjuk, nem ismerjük a mögötte rejlő összefüg…	#NULL!	#NULL!	#NULL!	#NULL!	#NULL!	#NULL!	#NULL!		#NULL!	2	2	1	2	3	2	2	2	2	2	3	2	1	2	2	2	13.933	2	3
100	2081	1	2022-04-03 03:48:01	R_12suuld9nRvtnkx	EN	1	1	2	20	1	1184	4	3	3	1	2	1	2	1	0	Kedves Nagybácsi! Először is szeretnélek megkérni, hogy legközelebb amikor szembejön veled egy hír, egy kicsit légy hitetlenkedő a címmel kapcsolatban. Nem minden igaz, amit leírnak, és nagyon gyakran érdekes címek használatával próbálnak meg téged olvasásra csábítani. Tudom, hogy sok olyan hír van, ami megijeszthet téged. Azonban az esetek nagy százalékában ezek olyan hírek, amelyek rád valójába…	#NULL!	#NULL!	#NULL!	#NULL!	#NULL!	#NULL!	#NULL!		#NULL!	1	1	1	1	2	1	1	1	1	1	1	1	1	1	3	1	11.651	3	4
100	1723	1	2022-04-03 04:22:37	R_3lRGdyPSL0i76Y8	EN	1	1	1	19	1	1214	4	2	4	2	3	2	4	2	1		#NULL!	#NULL!	#NULL!	1	#NULL!	#NULL!	1	Kedves Nagypapa! ''Nem tartom jónak hogy minden Exatlanos kép alá facebookon oda írsz. Ezt úgy kell felfogni mintha nem is lenne komment szekció. A másik más kommentjét kérlek ne like-olgasd vagy írj oda mert vannak olyan emberek akik nem gondolkodnak vagy csak trolkodnak. Úgy gondolom hogy senkinek semmihez nagyon nem kéne reagálnia nem lenne annyi veszekedés olyan helyeken reagáljatok kérlek ah…	6	3	1	1	1	3	1	3	1	4	1	4	1	1	1	1	1	4.744	2	2
100	984	1	2022-04-03 04:56:14	R_DeFU5WVHHip4ETf	EN	1	1	2	20	1	1094	4	5	4	5	5	4	3	5	1		#NULL!	1	#NULL!	#NULL!	#NULL!	#NULL!	#NULL!	Kedves Édesapa, Úgy erzem szukseged van a tanacsaimra az online vilagban valo boldogulashoz. Problemak a kovetkezok: Jatek felhivasokat kuldesz, uzeneteket az uzenofalamra irsz, hivatalosan kivansz szulinapot barataidnak, alairod az uzeneteidet, nem hasznalsz emojit igy felreertheto vagy, furcsa kepekrt kuldesz szulinapokra, viccesnek erzodo kommentjeid pedig nem erik el hatasukat. JO HIR! Segite…	7	2	2	4	2	3	2	3	2	3	2	4	2	3	2	3	2	5.031	4	1
100	1270	1	2022-04-03 05:03:13	R_3dTDBpXcXvrkt4l	EN	1	1	2	19	4	2193	4	2	4	2	2	1	2	1	1		1	1	#NULL!	#NULL!	#NULL!	#NULL!	#NULL!	Kedves Anya/Apa! Örülök neki, hogy titeket is elérlek már a social médián. Azonban jobb lenne, ha egy kicsit jobban értenétek hozzá. Nem vagytok nagyon gázok, nem posztoltok gáz dolgokat vagy ilyesmi. A vidtóhívás veletek egy igazi kihívás, de majd szépen lassan belejöttök.	7	1	1	2	1	3	1	2	1	1	1	1	1	2	1	4	1	9.669	2	3
100	893	1	2022-04-03 07:27:47	R_2e51sY5ariafbX8	EN	1	1	1	24	1	1163	5	4	5	3	3	3	3	3	1		#NULL!	#NULL!	1	#NULL!	#NULL!	#NULL!	#NULL!	Nagyon rossznak tartom ha valaki olyat ír ki ami nem igaz és nincs semmi féle tudományos háttér mögötte. Például az egészséges táplálkozás vagy testformálás témában. A második idegesítő dolog ha negatív és alpári kommenteket ír valaki és nem tudja megmagyarázni , hogy azaz állítás miért nem igaz.	5	2	2	2	2	3	1	2	2	3	2	3	2	3	2	1	2	1.098	2	4
100	1040	1	2022-04-03 09:41:31	R_2vZer4FZIs9obc9	EN	1	1	2	21	1	1111	4	4	5	4	3	3	4	3	1		1	1	1	1	#NULL!	#NULL!	1	Nekem az a legnehezebb, hogy mikor édesanyám el akar küldeni egy videót vagy egy posztot akkor nagyon sokszor nem tudja hogy kell. Illetve mikor én küldök neki valamit sokszor azt sem tudja, hogy kell megnyitni. Édesapám pedig sokszor SMS-t sem tud írni és sose válaszol egyre sem amit küldünk neki. Persze ez az elmúlt időben változott és javult, de még mindig sokminden van amin változtatni kéne s…	7	3	2	3	2	2	2	3	2	2	2	3	2	3	2	2	1	4.107	3	2
100	193693	1	2022-04-03 11:18:03	R_3PhNNCToUtEGlA6	EN	1	1	2	21	1	1119	4	4	4	2	4	4	5	4	0	Kedves Nagyi, Papa! Tudom, hogy szoktatok érdekes és hihetetlen hírekkel találkozni az interneten. Mindig mondom, hogy az internetnek van árnyoldala is, nem szabad mindent elhinni, amit ott olvastok. Általában az összes hír ellentétét is meg lehet találni, ezért nagyon szkeptikusnak kell lennünk, ha érdekes és furcsa hírekkel találkozunk. Az egyes cikkek címei általában eltúlzott és hatásvadász m…	#NULL!	#NULL!	#NULL!	#NULL!	#NULL!	#NULL!	#NULL!		#NULL!	4	3	2	2	3	3	3	3	3	2	4	2	3	2	1	2	19.95	2	2
100	1291	1	2022-04-03 12:01:25	R_1jlErEgzJAb2W8b	EN	1	1	2	21	1	1083	4	2	4	1	1	1	1	1	1		#NULL!	1	1	#NULL!	#NULL!	#NULL!	#NULL!	Kedves Nevelőapám! Tudom, hogy nagyon szeretsz kommunikálni, beszélni az emberekkel és sokszor nehezen veszed észre, hogy másokat nem hoz lázba a téma, amiről éppen beszélsz. Szinte naponta posztolsz valamit Facebookon, zenéket, statisztikákat a koronavírusról vagy egyéb dolgokról, random gondolatokat vagy eseményeket. Nem is lenne baj, hogyha néha valami nagyon felkeltené a figyelmed és megoszta…	5	1	2	2	2	2	2	2	2	1	2	1	2	1	2	2	2	9.007	2	2
100	2393	1	2022-04-03 12:05:07	R_1Eg8f9WjApjxJr6	EN	1	1	2	20	1	1032	4	3	5	4	2	2	2	2	0	Kedves Nagymama! Arra szeretnélek kérni, hogy ne mindent higyj el, amit a közösségi hálón látsz. Ha valamilyen cikk valósságában nem vagy teljesen biztos ne oszd meg a többiekkel, nem szabad hozzájárulni az ilyen dolgok terjedéséhez. Könnyen le tudod ellenőrizni, hogy valós-e vagy sem. Én szeretem megnézni, hogy van- e forrás esetleg feltűntetve vagy milyen módon van például a cím megfogalmazva. …	#NULL!	#NULL!	#NULL!	#NULL!	#NULL!	#NULL!	#NULL!		#NULL!	1	1	1	1	1	1	1	1	1	1	1	1	1	1	1	1	1.816	4	1
100	1742	1	2022-04-03 12:29:04	R_1NhpZeiAIK6m1P2	EN	1	1	2	20	1	1102	4	3	4	4	3	2	3	4	1		1	1	1	1	#NULL!	#NULL!	1	Kedves Nagymama! A facebookon nem szükséges az összes számodra érdekes képet/cikket megosztani. Emellett nem túl személyes, ha mindennap megjelölöd az aznapi névnaposokat és felesleges is. Megosztani csak a legfontosabb, legérdekesebb cikkeket érdemes, ami az ismerősök számára is érdekes lehet. A névnapi köszöntéseket pedig elég csak a legközelebi ismerőseidnek és privátban.	7	2	1	1	1	4	1	1	1	2	1	2	1	3	1	3	1	11.237	2	3
100	2679	1	2022-04-03 12:47:45	R_28TXp8mXjhH6A1Q	EN	1	1	2	22	1	1113	4	4	6	1	1	1	1	1	1		1	#NULL!	#NULL!	#NULL!	#NULL!	#NULL!	#NULL!	Kedves Anya ! Szeretnék veled néhány hasznos tippet/tanácsot megosztani azzal kapcsolatban , hogy hogyan igazodj el jól és könnyedén az online világban (egyedül is). Fontos , hogy a privát családi beszélgetéseket , személyes információkat , gondolatokat nem a nyilvános mindenki számára látható képek és egyéb megosztott tartalmaknál kell le folytatni/megosztani. Az ilyeneket privát üzenetben (máso…	7	3	1	1	1	2	1	2	1	4	1	4	1	2	1	2	1	5.056	2	3
100	1071	1	2022-04-03 14:08:26	R_3PM6pU0AcW2Wm6h	EN	1	1	2	21	1	1038	4	6	1	3	2	2	2	1	1		1	#NULL!	#NULL!	#NULL!	#NULL!	#NULL!	#NULL!	Nagyon jó volt a hétvégi program a családdal. Nagymamának finom volt a süteménye , jó volt újra látni a vidéki családi rokonokat akik hosszas utazás során végre megérkeztek hozzánk. Sokat beszélgettünk kivel mi történt a hosszú idő óta, amióta nem láttuk egymást. Rengeteg étel fogyott és szerencsére mindenki jól is lakott az együtt töltött idő alatt.	1	1	1	1	1	2	1	1	1	1	1	1	1	1	1	1	1	1.44	2	1
100	3549	1	2022-04-03 14:34:14	R_26lKYmXtOssd1NG	EN	1	1	2	21	1	1107	4	3	3	1	1	1	1	1	1		1	#NULL!	#NULL!	#NULL!	#NULL!	#NULL!	1	Kedves Nagyi! Tudom, hogy nagyon örülsz amikor új fotót látsz rólunk, és én is örülök ha neked teszik és boldoggá tesz téged, de amikor évente egyszer lecserélem a profilképem facebookon, akkor ha oda kommenteled nyilvánosan, hogy milyen aranyos vagyok, és milyen nagyot nőttem akkor azt tényleg mindenki látja az interneten és ettől egy kicsit kellemetlenül érzem magam. Amikor délután átmegyek hoz…	7	2	2	2	2	3	2	4	4	3	2	3	2	2	2	3	2	25.575	2	4
100	22488	1	2022-04-03 14:43:00	R_6tfXJ3XTiUiDiCd	EN	1	1	2	21	1	1087	4	4	5	4	4	5	5	5	0	Kedves Nagybácsi! Nem szabad minden álhírt elhinned, mert saját magadat égeted le az ismerőseid körében és butának fogsz tűnni. Rengeteg módja van annak, hogy kiszúrd valami álhír, csak figyelmesnek kell lenned. Például az a cikk, amiben helyesírási hiba van nem hiteles. Vagy ha egy oldal tele van hirdetésekkel. A címek, amik kattintásvadásznak tűnnek, azok azok is. Nyitott szemmel járj.	#NULL!	#NULL!	#NULL!	#NULL!	#NULL!	#NULL!	#NULL!		#NULL!	1	1	2	1	3	1	1	1	2	1	1	1	2	1	1	1	9.908	2	1
100	2101	1	2022-04-03 16:11:54	R_2VR6ypudjwHcWRP	EN	1	1	2	20	3	3200	4	2	3	3	3	4	3	4	1		#NULL!	#NULL!	1	#NULL!	1	1	#NULL!	Kedves Nagyi! Olvastam egy kutatást, amelyben a közösségi médiában elkövetett hibákról volt szó. Mivel te ezeket az online felületeket nem használod olyan régóta úgy gondolom, sokat segítene, ha pár hasznos információt elmondanék neked. Tudom, hogy nagyon szereted felköszönteni az embereket különböző virágos képekkel, idézetekkel, csak ezek nem mindig a 21. századba illőek, így ha kell segítség e…	7	3	1	3	1	3	1	2	1	3	1	2	1	2	1	3	1	7.225	2	3
100	2469	1	2022-04-04 02:42:58	R_3iCIrMrdGjj1jtc	EN	1	1	2	22	1	1173	4	2	2	1	1	1	1	1	0	Kedves Anya! Sok olyan stratégia létezik, amivel meg lehet előzni, hogy hamis, megbotránkoztató híreket higgyél el és ossz meg másokkal. Ilyenek: - Légy szkeptikus a címekkel kapcsolatban: a hírekben szeretnek olyan szavakat használni, amelyek biztosan meg fogják az embert, de ha olyan szavakat látsz, ami túlságosan megdöbbentő, sejthető, hogy csak a figyelemfelkeltés szempontjából írták, de való…	#NULL!	#NULL!	#NULL!	#NULL!	#NULL!	#NULL!	#NULL!		#NULL!	1	1	1	1	1	1	1	1	1	1	2	1	1	1	1	1	10.034	2	2
100	1198	1	2022-04-04 02:49:31	R_3JfqamGphIXIVGz	EN	1	1	2	25	1	1034	4	6	7	2	2	2	2	2	0	Kedves Apa! A mai világban rendkívül nehéz kiszűrni a az álhireket és még több időt kell fektetni abba hogy honnan informálódunk. Kérlek hogy jobban nézz körbe, informálódj a forrásról és ha kell kérdezz meg embereket hogy mennyire tartják relevánsnak a médiumot. Ha olyan hírt olvasol ami "hihetetlen" keress rá máshol is illetve kérdőjelezd meg magát a hírt kétszer is .	#NULL!	#NULL!	#NULL!	#NULL!	#NULL!	#NULL!	#NULL!		#NULL!	2	2	1	2	3	3	2	2	1	2	1	1	4	4	3	3	3.84	2	3
100	258921	1	2022-04-04 03:31:01	R_SNVylMliVKKkg1P	EN	1	1	2	35	1	1139	5	4	1	4	4	5	5	3	0	Kedves Anya! Szeretném felhivni a figyelmed néhány részletre a tudatosabb internethasználattal kapcsolatban, melyek nekem is nagyon jól beváltak. Az első ilyen lenne, az hogy legyónk szkeptikusak és ne higyjünk el válogatás nélkül minden tartalmat, ezáltal a félelemkeltésnek sem adunk teret, hiszen manapság az egyik legnagyobb probléma az internettel, hogy kontrollálatlanul kerólnek ki a tartalma…	#NULL!	#NULL!	#NULL!	#NULL!	#NULL!	#NULL!	#NULL!		#NULL!	3	3	2	2	3	2	3	2	2	2	3	2	2	2	2	2	13.113	2	3
100	9997	1	2022-04-04 04:01:54	R_XYs6Qcb4FE592xz	EN	1	1	2	22	1	1188	4	5	3	3	1	1	1	2	0	Drága Nagyikám! Szeretném felhívni a figyelmedet néhány fontos dologra, hogy ne tudjanak átverni olyan emberek, akik valamilyen hátsó gondolattól vezérelve próbálnak veled elhitetni valamit, ami nem is igaz. Engedd meg, hogy segítsek neked könnyebben eldönteni/felismerni, melyek a valóságos és melyek a kamuhírek: 1; Ha látsz egy cikket, aminek már a címe is felkelti az érdeklődésedet, mert olyan …	#NULL!	#NULL!	#NULL!	#NULL!	#NULL!	#NULL!	#NULL!		#NULL!	2	2	1	1	3	2	1	1	3	1	3	1	1	1	1	2	17.866	2	2
100	1028	1	2022-04-04 04:50:54	R_2f0MX69ldp90CMy	EN	1	1	2	21	3	2600	4	3	5	2	2	2	2	3	1		#NULL!	#NULL!	#NULL!	#NULL!	#NULL!	#NULL!	1	Kedves xy bácsi! Amit a facebookon megoszt azt mások is látják. Megmutatom, hogyan lehet saját magának küldeni dolgokat üzenetben, amiket csak maga lát. És megmutatom, hogyan lehet olyan üzenetet írni valakinek, hogy csak maguk ketten lássák. A privát beszélgetéseknek nem nyilvánosan van a helye, mert ami egyszer felkerül az internetre, az ott is marad.	1	1	1	1	1	2	1	1	1	2	1	1	1	2	1	3	1	11.393	3	2
100	785	1	2022-04-04 05:16:12	R_1K0DYPEPzyLhC0C	EN	1	1	1	21	3	2112	4	4	6	2	3	2	3	3	1		1	#NULL!	#NULL!	#NULL!	#NULL!	#NULL!	#NULL!	Kedves Anya! Kérlek ne írj olyanokat komentben mások publikus posztja alá, amit csak az illetőnek szeretnél írni, mert mindenki más is látni fogja! Nagyon kellemetlen helyzeteket tud szülni nem csak neked, hanem másoknak is. Nem fontos furcsa képeket küldened szülinapi köszöntésekre, bőven elég egy "Boldog szülinapot!", annak is ugyanúgy fog örülni!	6	1	1	1	1	2	1	2	1	1	1	4	1	2	1	3	1	4.467	4	4
100	1842	1	2022-04-04 05:19:55	R_1H5bnUufkb8d608	EN	1	1	2	21	1	1184	4	4	4	1	1	1	1	1	0	Kedves Nagyi! Újabban nagyon sok hír terjed az interneten és egyéb helyeken is, amely elsőre igaznak vagy ijesztőnek tűnhet, azonban nem kell mindent azonnal elhinni, és nem kell mindentől azonnal megijedni. Tudom, hogy nehéz lehet elsőre kiszűrni, melyik az, amelyik igaz, és ami valós problémákat oszt meg veled, de vannak módszerek arra, hogy ezeket kiszűrd. Először is, egy kicsit szkeptikusnak …	#NULL!	#NULL!	#NULL!	#NULL!	#NULL!	#NULL!	#NULL!		#NULL!	1	1	2	1	2	1	3	1	2	1	2	1	3	1	3	1	15.371	2	4
100	8801	1	2022-04-04 05:44:18	R_3EE8pIBV41cAPQl	EN	1	1	2	23	2	2800	5	4	2	1	1	1	2	2	1		#NULL!	#NULL!	1	#NULL!	#NULL!	#NULL!	#NULL!	Kedves Nagyi! Örülök, hogy ennyire jól boldogulsz már az online térben. A különböző felületeken nagyon sok információval és funkcióval találkozhatsz, amik közül nehéz lehet kiválasztani a megfelelőeket és sokszor talán nem is tudod, hogy mi mire jó, hogyan kell használni. Szeretnék neked segíteni pár tanáccsal: Ha valamit szeretnél elmesélni egy barátnődnek, akkor használd az üzenetküldés funkció…	7	2	1	1	1	3	1	2	1	3	1	2	1	1	1	2	1	10.238	2	1
100	6807	1	2022-04-04 06:51:08	R_3M6uNHYC2ySisHI	EN	1	1	2	19	2	2030	4	2	4	2	3	1	2	3	1		1	#NULL!	1	#NULL!	#NULL!	#NULL!	#NULL!	Kedves Nagyi! Nagyon örülök, hogy te is "bekapcsolódtál az internetbe", de úgy látom, problémáid vannak a személyes üzenetek és a publikus szövegek posztolásával. Tudom, hogy nem egyszerű kiigazodni a különböző alkalmazások között, hiszen hasonlóan néznek ki, a struktúrájuk és a funkciójuk is hasonló, de fontos lenne megértened, hogy a Facebook és a Messenger két külön alkalmazás, csupán van némi…	7	1	2	1	2	3	2	2	2	1	2	1	2	2	2	4	2	11.236	2	3
100	1905	1	2022-04-04 07:24:12	R_1mlNDJlHoui92ii	EN	1	1	1	22	1	1204	4	4	5	5	4	4	3	4	0	Kedves Nagypapa! Kérlek szépen, mielőtt megnyitnál egy álhírt gerjesztő oldalt, először olvasd el legalább a címét, hiszen nagyon sok információt megtudhatsz és ezáltal képes vagy eldönteni a cím által, hogy az oldal álhíreket, avagy igaz gondolatokat oszt meg az emberek számára. Ha félelemkeltő információt olvasol, akkor gondolkozz el azon, hogy ez a félelemkeltő dolog egyáltalán lehet-e valódi,…	#NULL!	#NULL!	#NULL!	#NULL!	#NULL!	#NULL!	#NULL!		#NULL!	2	1	1	1	2	1	1	1	1	1	2	1	3	1	4	1	9.24	6	2
100	1406	1	2022-04-04 09:09:23	R_1kYPv52BPVp7Zos	EN	1	1	2	27	2	6728	5	2	2	4	3	5	3	4	0	Kedves Anya, Apa! Kérlek, amikor bármilyen hírről tájokozódtok, akkor olvassatok utána más felületeken is, más weboldalakon is, több szzemszögből hallva más jelentést kaphatnak a szavak, olyan weboldalak, amik háttérinformációval is szolgálnak, teljesen más tartalommal tölthetnek meg egy-egy hírt. Amit kifejezetten kérek, kérlek, ne a televízióból tájékozódjatok, a fontos hírekre szánjatok 10 per…	#NULL!	#NULL!	#NULL!	#NULL!	#NULL!	#NULL!	#NULL!		#NULL!	1	2	1	2	2	2	3	2	1	2	1	2	2	2	3	2	6.724	2	3
100	6136	1	2022-04-04 09:12:33	R_1jdjn0SEQJHKHAi	EN	1	1	2	22	1	1125	4	4	4	4	5	1	2	1	0	Kedves Mami! Nagyon óvatosnak kell lenni az online hírekkel kapcsolatban, hiszen nagyon sokszor futhatsz bele álhírbe, amit nem is feltétlenül veszel észre. Van néhány stratégia, amiket használni tudsz annak érdekében, hogy bedőlj az álhíreknek. Mindig nézd meg alaposan a címet, hátha nincs sok értelme. Ha olyan hírrel találkozol, ami kifejezetten megijeszt, akkor gondolkodj el rajta, hogy vajon …	#NULL!	#NULL!	#NULL!	#NULL!	#NULL!	#NULL!	#NULL!		#NULL!	1	1	1	1	1	1	1	1	1	1	1	1	2	1	2	1	111.404	2	3
100	1772	1	2022-04-04 09:51:21	R_0Ur2j2Vv6Nc8FXz	EN	1	1	2	21	2	5600	4	2	4	3	3	3	3	3	1		1	1	1	#NULL!	1	#NULL!	#NULL!	A nagymamám mindent megoszt a facebookon. Egy cuki cica, megosztás. Vicces idézet, megosztás. Politikai poszt, megosztás. Van, hogy belépek és mást sem látok csak az ő megosztott posztjait egymás után. Nagyon idegesítő tud lenni még számomra is, pedig nekem a családtagom és szeretem őt. El sem tudom képzelni milyen ez a többi ismerősének.	6	3	1	3	1	3	1	3	1	1	1	1	1	3	1	4	1	1.037	3	3
100	196189	1	2022-04-04 10:10:22	R_1CJFxoWwlTy1mXl	EN	1	1	2	29	1	1139	5	3	2	2	1	1	1	1	1		1	#NULL!	#NULL!	#NULL!	1	#NULL!	#NULL!	Kedves Nagynéni! Mindig jólesik, ha gondolsz rám, és ünnepi alkalmakkor köszöntesz, de ezek fényét nem emelik a túlcicomázott csillámos/virágos képek. Engem - és szerintem legtöbbünket -boldogabbá tesz, ha csak egyszerűen megírod, például azt, hogy "Boldog szülinapot!", mint az, ha bemásolsz egy giccses GIF-et, ami évek óta kering az interneten. Tudom, hogy jót szeretnél, de csak veszít személyes…	2	1	2	1	2	1	2	1	2	1	2	1	2	1	2	3	2	27.695	2	3
100	887	1	2022-04-04 12:50:01	R_V1D42hhISjqHBHb	EN	1	1	2	19	1	1133	4	5	3	4	5	5	5	5	0	Kedves Nagyi! Attól, hogy az emberek mindenféle dolgokat megosztanak a Facebookon, még nem kell elhinned. Fontos, hogy olyan tartalmakat és oldalakat kövess, amelyek itthon és a nemzetközi médiában is elfogadottak és hitelesek.	#NULL!	#NULL!	#NULL!	#NULL!	#NULL!	#NULL!	#NULL!		#NULL!	3	2	1	2	3	2	1	2	1	2	1	2	1	2	3	2	6.786	5	1
100	1882	1	2022-04-04 12:57:51	R_WjLeOjF74joILuN	EN	1	1	2	22	3	6600	4	4	3	2	3	3	2	3	1		#NULL!	#NULL!	1	#NULL!	#NULL!	#NULL!	1	Kedves Nagyi! Amikor belépsz a Facebookba nem kell minden poszthoz kommentet írnod, főleg nem olyat, amit személyes üzenetben szeretnél/kellene megbeszélni a másikkal. Ugyanakkor a csillogó, villogó születésnapi és nevnapi köszöntőkre sincs szükség, elég, ha csak szimplán írsz a személynek egy "Boldog Születésnapot!:)" üzenetet. A posztokhoz tartozik több reakció is, amelyeket egyes helyzetekben …	7	2	1	3	1	2	1	2	1	2	1	3	1	2	1	2	1	8.957	2	3
100	2617	1	2022-04-04 14:17:54	R_2arv4WExL2bkc6f	EN	1	1	2	19	1	1117	4	3	3	3	5	4	5	2	1		1	#NULL!	#NULL!	#NULL!	1	#NULL!	1	Kedves Nagynénim! Tudom a jó szádék vezérel, amikor kapom a névnapi, szülinapi, hétköznapi "Szép napot!" üzeneteket az idővonalamra facebookon, de ennek nem ez a helye. Küldd el privát üzenetbe, hidd el ott is látom, ott is fogok rá reagálni. Ezek az üzeneteid nekem szólnak, nem az ismerőseimnek Facebookon. Kérlek ne kommentelj egyes posztok alá, amin meg vagyok jelölve, oda nem illő hozzászóláso…	4	3	2	2	2	4	2	2	2	4	2	2	2	3	2	4	2	9.973	2	2
100	1455	1	2022-04-04 15:11:03	R_p5fcgq1g1DsT5cd	EN	1	1	1	21	1	1092	4	6	1	2	2	2	2	3	1		#NULL!	#NULL!	1	#NULL!	#NULL!	#NULL!	#NULL!	Rossz és sok emoji használata Kedves anya, nagyon cuki hogy a szereteted üzenetekben is kinyilvánítod, de egy emoji szinte mindig segít kiemelni a mondanivalódat. Szintén nem kell minél színesebb és érdekesebb alapon emojit választani, mert sokszor mást jelentenek mint amire te gondolsz, jobb megmaradni a néhány alap, de az alapvető érzelmeket kifejező emojiknál.	6	1	1	2	1	2	1	1	1	1	1	1	1	2	1	3	1	8.43	2	2
100	2188	1	2022-04-04 15:12:33	R_129M6ti8H4Fbxjl	EN	1	1	2	20	1	1028	4	2	3	2	4	1	2	3	0	Kedves Nagymama! Szeretnék megosztani veled pár stratégiát, amivel talán könnyebb eligazodnod az online világban. Néha nehéz tájékozódni a facebookról, de ha jól használja az ember, akkor segítség is lehet. Ehhez szeretnék egy kis támaszt nyújtani. Elsőként légy szkeptikus az olvasott címekkel! Nem minden igaz, ami a facebookon van, próbáld meg kiszűrni már akár a cikkek, bejegyzések címéből, hog…	#NULL!	#NULL!	#NULL!	#NULL!	#NULL!	#NULL!	#NULL!		#NULL!	2	2	1	2	4	2	1	2	3	2	2	2	3	2	1	2	15.143	6	2
100	1859	1	2022-04-04 17:25:50	R_2aOD5BSOK9LO9Wu	EN	1	1	2	21	3	5200	4	3	4	2	1	3	1	1	1		#NULL!	#NULL!	1	#NULL!	#NULL!	1	1	Kedves Nagyszülők! A nyilvánosra állított bejegyzéseket válogatás nélkül bárki láthatja, így gyakran azokat is, amiket véletlenül osztasz meg. Én ennek a hibának az elkerülésére állítottam be úgy a bejegyzéseim, hogy csak én láthassam - ha valamiről azt szeretném, hogy mások is lássák, beállítom utólag nyilvánosra. Szerintem ez nagyon praktikus és így biztosan nem látja senki, ha valamit véletlen…	7	1	2	2	2	3	2	3	2	2	2	3	2	1	2	3	2	8.013	3	3
100	1550	1	2022-04-04 20:07:37	R_3ETlNQCvE9jWSsh	EN	1	1	1	20	1	1051	4	2	2	2	2	3	2	3	0	Kedves Papa/Mama! Legközelebb ha az interneten tájékozódsz, ne felejtsd el ellenőrizni a forrását az információnak, átgondolni hogy a hír esetleg nem félelemkeltés, illetve a hírt közzétevő forrás nem csak részleges információt közöl-e. Sokszor félrevezethető lehet egy cím, inkább olvass végig valamit mielőtt közzé tennéd. Végül pedig győződj meg róla hogy esetleg nem egy viccről van szó.	#NULL!	#NULL!	#NULL!	#NULL!	#NULL!	#NULL!	#NULL!		#NULL!	1	2	1	2	2	2	1	2	1	2	1	2	2	2	2	2	17.15	5	3
100	1473	1	2022-04-05 00:34:48	R_12Fs8OUrXyxSf6v	EN	1	1	1	25	1	1133	5	4	2	1	1	1	1	1	1		#NULL!	#NULL!	1	#NULL!	#NULL!	#NULL!	#NULL!	Kedves Mami, Ugye tudod milyen jó amikor beszélünk telefonon? Mindig mondod, hogy olyan rég láttál és, hogy mennyire hiányzok. De ugye azt is tudod, hogy létezik egy megoldás? Videóhívásnak nevezik és pontosan erre találták ki. Annyi a lényege, hogy beszélünk de közbe látjuk egymást és tudunk integetni, meg minden. Semmi bonyolultat nem kell hozzá csinálni, ugyan úgy felveszed a telefont, mint sz…	7	1	1	1	1	3	1	2	1	1	1	1	1	1	1	3	1	7.712	3	4
100	2299	1	2022-04-05 01:38:35	R_3qQmdqDxm4WHYer	EN	1	1	1	20	4	8342	4	5	5	3	3	2	4	2	1		1	#NULL!	#NULL!	#NULL!	#NULL!	#NULL!	#NULL!	Nagyon szeretem, hogy amikor a Facebook megjeleníti az emlékeket, azonban anyukám minden egyes alkalommal megosztja azokat. Néha kicsit kellemetlen a 8 éves, és 10 éves emlékeket látni amik esetleg már olyan képek, hogy nem feltétlenül raknék már ki közösségi oldalra. Illetve ezáltal ha ránézek a profil oldalakra látom hogy ezzel van tele.	7	2	1	2	1	2	1	1	1	2	1	2	1	2	1	3	1	1.401	3	2
100	1236	1	2022-04-05 02:02:52	R_2z7JYZF98Yk6ebQ	EN	1	1	2	23	2	6000	4	5	5	1	1	1	1	1	1		#NULL!	#NULL!	1	#NULL!	#NULL!	#NULL!	#NULL!	Kedves Nagymama! Nagyon örülök neki, hogy próbálsz a korral haladni, és használod a facebookot. Szeretnék 1-2 jó tanácsot adni, ha valakinek személyes üzenetet szeretnél írni, akkor ne az üzenőfalára írd, hanem messengeren üzenetben, ha születésnap!névnapra írsz köszöntéseket, akkor nem kell mellé mindenféle képeket csatolni, csak egy sor üzenetet, hogy Boldog Szülinapot!/Boldog névnapot!, esetle…	6	2	2	2	2	3	2	3	2	1	2	1	2	4	2	1	2	5.054	2	2
100	1012	1	2022-04-05 03:03:27	R_2wv6TJCSinCJlRi	EN	1	1	1	22	3	2100	4	4	3	2	2	2	1	3	0	Kedves Anya! Amit a facebookon olvasol, az esetek többségében valótlan, avagy az igazságot rendkívüli mértékben eltúlzó állítás. Ha valóban érdekel az adott hír, arra Te magad is rá tudsz keresni, csupán beírod a keresőbe, és bizonyosan találni fogsz több cikket is az adott hírrel kapcsolatban, ha mindet elolvasod, és mindet megfelelő szkeptikussággal kezeled, talán megkaphatod az igazságot. Az é…	#NULL!	#NULL!	#NULL!	#NULL!	#NULL!	#NULL!	#NULL!		#NULL!	2	2	2	2	3	2	2	2	2	2	2	2	3	2	4	2	5.254	2	3
100	1755	1	2022-04-05 05:18:21	R_0pR0xAKqEtgDgcx	EN	1	1	2	23	1	1148	5	3	4	1	1	1	1	1	0	Kedves Anya! Csak azért mert kényelmes egy hírt elhinni és kevésbé fájdalmas, mint az igazsággal szembesülni, azért még nem biztos, hogy igaz is az a hír. Ha a téma felkeltette az érdeklődésedet akkor inkább keress rá szakcikkekre, szakértők véleményére. Mindig kérdezd meg magadtól, hogy valóban reális-e amit olvastál, vagy csak valaki a saját érdekei miatt el akarja veled hitetni azt.	#NULL!	#NULL!	#NULL!	#NULL!	#NULL!	#NULL!	#NULL!		#NULL!	1	1	2	1	3	1	2	1	1	1	1	1	3	1	4	1	15.552	4	3
100	1818	1	2022-04-05 06:43:26	R_2PsQRn0W9zw38kk	EN	1	1	2	20	1	1221	4	3	4	4	3	3	2	3	0	Kedves Nagynéni! Az internetes tájékozódás veszélyeire szeretném felhívni a figyelmedet és pár trükköt ajánlani, hogy védheted ki a fals információkat. Figyelj a címre, ha a felesleges félelem az első ami eszedbe jut róla görgess tovább, de ha mégis elolvasnád fontos, hogy tájékozódj több forrásból és ellenőrizd azok validitását. Senki nem akar megvezetve enni, tegyél azért, hogy te se legyél fél…	#NULL!	#NULL!	#NULL!	#NULL!	#NULL!	#NULL!	#NULL!		#NULL!	1	1	1	1	4	1	2	1	1	1	1	1	2	1	2	1	6.048	4	3
100	2025	1	2022-04-05 10:12:57	R_0JVgceAZNjtO8E1	EN	1	1	2	22	1	1148	4	3	3	2	3	4	5	3	1		#NULL!	1	#NULL!	#NULL!	#NULL!	#NULL!	#NULL!	Kedves Apa! Nagyon aranyos dolog, hogy neked minden dolog tetszik a facebookon, de azt mások is látják hogy mire nyomtál tetsziket, és nem mindig az a legmegfelelőbb reakciójel amit a másiknak küldhetsz. Nagyon nagyon sok lehetőség van már a facebookon, próbáld ki őket (csak ésszel!) és bátran használj újdonságokat is. Nyugodtan rakhatsz a vicces cicás videókra nevetős fejet.	7	2	1	2	1	2	1	2	1	2	1	3	1	2	1	3	1	5.319	2	3
100	1556	1	2022-04-05 10:27:27	R_vISadT6P7NfcKVX	EN	1	1	2	22	1	1143	4	2	4	2	2	3	2	2	1		#NULL!	#NULL!	1	1	#NULL!	#NULL!	1	Kedves Nagymama! Nagyon örülök, hogy felfedezted a közösségi média által nyújtott előnyös lehetőségeket, hiszen ezek a platformok nagyban megkönnyítik a köztünk lévő távolságból fakadó nehézségek áthidalását. Örülök a gyakori videóhívásoknak, mosollyal töltenek el a tőled érkező emojik, megnevettetnek a csillámos gif-ek, és sokszor kacagok a nyilvános kommenteken is. Azonban egy-két tippet szeret…	7	2	1	1	1	2	1	3	1	1	1	1	1	1	1	1	1	5.584	4	2
100	1681	1	2022-04-05 11:05:21	R_32LObTALUnKiNPx	EN	1	1	2	21	3	5711	4	4	4	3	2	2	2	2	1		#NULL!	1	1	#NULL!	#NULL!	#NULL!	1	Kedves Mama! A videóhívás lényege pont az, hogy lássuk egymást, nem kell a füledhez tenni a telefont, hallak és látlak anélkül is. Illetve van külön oldal a személyes beszélgetésekre, nem kell a képem alatt megtárgyalni mindent, ami nem tartozik másokra. Alapvetően a dolgok egy része nem is azon múlik hogy érvelek, miért ne csinálja, meg kell nekik tanítani, hogy csinálják jól. Pl: lehet nem talá…	7	2	1	3	1	2	1	2	1	3	1	3	1	3	1	3	1	1.029	5	2
100	1572	1	2022-04-05 14:36:14	R_1It5HxjLKhcppoa	EN	1	1	1	23	3	8600	4	5	1	2	3	1	2	4	0	Kedves papesz és mama! A hírolvasás nagyon élvezetes dolog, de nagyon sok veszélyt is hordoz magában. Ne feltétlenül a nagyon hívogató címek alapján keresgéljetek, hiszen azok általában eltúlozzák a valóságot, próbáljatok meg kifejezetten olyan dolgokról olvasni, ami reális lehet. Figyeljetek arra is, hogy a cikkeknek kifejezetten lehet a célja a rémületkeltés, vagy a félelem érzet felhevítése, n…	#NULL!	#NULL!	#NULL!	#NULL!	#NULL!	#NULL!	#NULL!		#NULL!	2	1	1	1	4	1	4	1	1	1	1	1	1	1	4	1	7.826	2	3
100	2016	1	2022-04-05 14:54:19	R_1jljnhAvKcSSeqM	EN	1	1	1	22	1	1107	4	3	1	4	3	1	4	2	1		1	1	1	1	1	#NULL!	#NULL!	Fontosnak tartom, hogy az ember nyitott legyen az új dolgokra. És azért mert valami ismeretlen, még nem szabad rettegni tőle. Jó lenne, ha az idősebb korosztály érdeklődne a fiatalok közösségi médiás szokásairól. Vannak tényleg kellemetlen szituációk, amikben kijönnek ezek a hiányosságok.	4	1	1	1	1	1	1	1	1	1	1	2	1	2	1	1	1	22.991	2	4
100	1142	1	2022-04-05 17:55:16	R_3D1m3aULNKpN8NF	EN	1	1	2	21	4	9321	4	2	3	3	4	2	3	3	0	Kedves rokonaim! Mielőtt elolvastok egy posztot próbáljatok rájönni a címből, hogy mennyire lehet hiteles cikk! A nagyon komoly és fontos híreket nem a blikkrúzs Facebook oldaláról fogod megtudni. Mielőtt kommentálsz rendesen és figyelmesen olvasd végig. Gondolj bele mennyire hatásvadász ez a cikk, mennyire felfújt. Legtöbbször a szenzációhajhász címek mögött egy nagy üres kipukkadt lufi van.	#NULL!	#NULL!	#NULL!	#NULL!	#NULL!	#NULL!	#NULL!		#NULL!	2	1	1	1	2	1	1	1	3	1	1	1	1	1	1	1	14.099	2	1
100	1635	1	2022-04-05 23:56:33	R_3qQLgSfbNbmNmqx	EN	1	1	2	22	1	1091	5	3	4	3	1	1	2	1	1		#NULL!	1	#NULL!	1	#NULL!	#NULL!	#NULL!	Kedves Apa! Tudom, hogy nagyon kézenfekvő minden üzenetre egy like vagy Oké! matricát küldeni. De amikor egy nyitott kérdést teszek fel, akkor más válaszra várok. Hidd el, a későbbiekben neked es nekem is könnyebb lesz, ha odafigyelsz erre. Ha gondolod, segítek rövid üzenet sablonokat megírni, hogy ne neked kelljen, mert az sok ido.	5	1	2	2	2	3	2	1	2	1	2	3	2	1	2	1	2	32.633	5	3
100	1351	1	2022-04-06 03:35:04	R_1i8Mkf8wrcNyFgg	EN	1	1	2	20	3	2310	4	4	5	3	3	3	3	3	1		#NULL!	1	#NULL!	#NULL!	#NULL!	#NULL!	#NULL!	Kedves Apa! Tudod manapság már elég sok mindent a közösségi médián keresztül osztunk meg egymással, azon keresztül beszélgetünk, reagálunk egymás üzeneteire, viszont olyan zavaró, hogy te mindenre csak egy like jelet küldesz. Ebből nem tudom soha levonni a véleményedet, érzéseidet. Jó lenne, hogy ha nem akarsz pötyögni a telefonodon, akkor használj más emojikat, amikből megállapíthatók az érzései…	7	3	2	3	2	2	2	4	2	2	2	4	2	1	2	3	2	7.69	4	3
100	4590	1	2022-04-06 05:02:01	R_11hniVpAeUKTm6C	EN	1	1	2	21	4	2711	4	6	6	3	3	3	3	3	0	Kedves Nagymama! Tudom jól,hogy a napi tevékenységeid közé tartozik a Facebook használata, ahol szívesen olvasgatod az új híreket. Ezzel kapcsolatban szeretném most felhívni a figyelmedet. A fontos és lényegretörő híreket nagyon nehéz kiszűrni. Ezzel kapcsolatban szeretnék most neked néhány jó tanácsot adni. Az első és legfontosabb a kutatás. Próbálj meg alaposan és körültekintően utánna olvasni …	#NULL!	#NULL!	#NULL!	#NULL!	#NULL!	#NULL!	#NULL!		#NULL!	2	2	4	3	3	2	2	2	1	2	3	2	1	2	1	2	6.567	5	3
100	1302	1	2022-04-06 06:31:22	R_3JjGVrJcf9DueWd	EN	1	1	2	23	1	1063	4	2	4	3	3	3	3	3	1		1	1	#NULL!	#NULL!	1	1	#NULL!	Kedves Apa, Anya, Kérlek ne posztoljatok mindent a facebookra, főleg ne privát információkat. És a képeim alá se írjatok. Ezt azért kérem tőletek mert számomra fontos hogy hogy a magánéletem ne az online felületeken éljem, és az is, hogy az ismerőseim akik többek között akár munkatársaim, főnökeim, ne lássák ezeket. Nem azért mert gáz, nem azért mert rosszat vagy csúnyát írtok, hanem azért mert e…	5	2	2	2	2	3	2	2	2	1	2	1	2	1	2	4	2	5.633	5	1
100	441833	1	2022-04-06 12:40:28	R_2EB07gGyzhGb1zI	EN	1	1	2	22	1	1092	4	2	2	2	2	3	3	2	0	Nem is annak címezném a levelem akit az előbb bejelöltem, hanem egx ismerősömnek; Kedves R! Az imént olvastam egy “posztot”, amely számodra is hasznos lehet. Ami a leginkább megfogott és rád emlékeztetett az az örökös posztolás. Egy véleményíró hasonlóan minden mozzanatot megosztott az életéből a nagyvilágnak, ám egy nap az egyik ismerőse, aki nagy hatással volt rá, rászólt, hogy szedjenle egy po…	#NULL!	#NULL!	#NULL!	#NULL!	#NULL!	#NULL!	#NULL!		#NULL!	1	1	2	1	2	1	2	1	3	1	2	1	1	1	1	1	7.884	5	2
98	1030	0	2022-04-07 02:53:45	R_e4IOidv5ltFH0l3	EN	1	1	2	23	4	8394	5	4	5	3	2	3	3	3	1		1	#NULL!	#NULL!	#NULL!	#NULL!	#NULL!	#NULL!	Kedves Anya! Annal érdekében, hogy megfelelően és bonyodalom nélkül rudd használni pl a messengert, szeretnék pár tanácsot adni. Ne kapkodj! Mert abból csak baj lesz. Ne nyomkodj mindent össze,mert tuti elállítasz valamit. Ha csak sima hívást jelez a telefon akkor a füledhez tedd. Viszont ha látod,hogy videóhívásban keres valaki akkor a kamerát tedd magad elé! Ha valami hosszú szöveget írok, ne c…	7	3	2	2	2	3	2	3	2	3	2	2	2	2	2	3	2	5.224	3	3
38	1379	0	2022-04-07 03:01:51	R_1Fmht6dc1TL0OLg	EN	1	1	1	20	2	5600	5	3	5	2	2	3	2	2	0		#NULL!	#NULL!	#NULL!	#NULL!	#NULL!	#NULL!	#NULL!		#NULL!	#NULL!	#NULL!	#NULL!	#NULL!	#NULL!	#NULL!	#NULL!	#NULL!	#NULL!	#NULL!	#NULL!	#NULL!	#NULL!	#NULL!	#NULL!	#NULL!	#NULL!	#NULL!	#NULL!
38	549	0	2022-04-07 03:02:18	R_3I9ybYDFjvT1H9G	EN	1	1	2	28	1	1084	5	4	4	1	1	1	2	1	0		#NULL!	#NULL!	#NULL!	#NULL!	#NULL!	#NULL!	#NULL!		#NULL!	#NULL!	#NULL!	#NULL!	#NULL!	#NULL!	#NULL!	#NULL!	#NULL!	#NULL!	#NULL!	#NULL!	#NULL!	#NULL!	#NULL!	#NULL!	#NULL!	#NULL!	#NULL!	#NULL!
38	1370	0	2022-04-07 03:02:41	R_1BPgHq5CWpjN9D4	EN	1	1	2	20	1	1118	4	2	3	1	1	1	2	1	0		#NULL!	#NULL!	#NULL!	#NULL!	#NULL!	#NULL!	#NULL!		#NULL!	#NULL!	#NULL!	#NULL!	#NULL!	#NULL!	#NULL!	#NULL!	#NULL!	#NULL!	#NULL!	#NULL!	#NULL!	#NULL!	#NULL!	#NULL!	#NULL!	#NULL!	#NULL!	#NULL!
38	370	0	2022-04-07 03:05:30	R_2fJu4S6R9mLpT4X	EN	1	1	2	22	4	2475	4	4	4	2	3	3	2	3	0		#NULL!	#NULL!	#NULL!	#NULL!	#NULL!	#NULL!	#NULL!		#NULL!	#NULL!	#NULL!	#NULL!	#NULL!	#NULL!	#NULL!	#NULL!	#NULL!	#NULL!	#NULL!	#NULL!	#NULL!	#NULL!	#NULL!	#NULL!	#NULL!	#NULL!	#NULL!	#NULL!
39	1422	0	2022-04-07 03:06:05	R_spRb1UfiVHj0wZr	EN	1	1	1	20	1	1149	4	1	3	2	3	2	2	3	1		#NULL!	#NULL!	#NULL!	#NULL!	#NULL!	#NULL!	1		#NULL!	#NULL!	#NULL!	#NULL!	#NULL!	#NULL!	#NULL!	#NULL!	#NULL!	#NULL!	#NULL!	#NULL!	#NULL!	#NULL!	#NULL!	#NULL!	#NULL!	#NULL!	#NULL!	#NULL!
96	1791	0	2022-04-07 03:07:06	R_3nVoAXTcwXx6tmo	EN	1	1	1	19	3	9100	4	2	2	4	3	2	4	4	1		1	#NULL!	#NULL!	#NULL!	1	#NULL!	#NULL!	András véleménye: "Kicsit fura, amikor minden egyes névnapon kiteszik ismerősök az online térbe, hogy "Boldog Névnapot [XY]!" és ezt egy felettébb fura megszerkesztésű kép formájában.". Ezt fokozva, amikor kommentekbe még legalább 20-an odaírják ugyan azt az üzenetet, ettől teljesen személytelen lesz az egész, de kénytelen az ember reagálni rá. András, 19 éves informatikus hallgató	6	1	1	1	1	2	1	2	1	2	1	2	1	3	1	3	1	15.721	2	2
39	305	0	2022-04-07 03:08:04	R_1n6ZuA7QoT18Ffy	EN	1	1	1	21	1	1019	4	2	4	2	2	3	2	1	1		#NULL!	#NULL!	1	#NULL!	#NULL!	#NULL!	#NULL!		#NULL!	#NULL!	#NULL!	#NULL!	#NULL!	#NULL!	#NULL!	#NULL!	#NULL!	#NULL!	#NULL!	#NULL!	#NULL!	#NULL!	#NULL!	#NULL!	#NULL!	#NULL!	#NULL!	#NULL!
38	1658	0	2022-04-07 03:08:46	R_2V3eQfGdD2RqxVi	EN	1	1	1	20	1	1054	4	4	4	1	1	1	3	1	0		#NULL!	#NULL!	#NULL!	#NULL!	#NULL!	#NULL!	#NULL!		#NULL!	#NULL!	#NULL!	#NULL!	#NULL!	#NULL!	#NULL!	#NULL!	#NULL!	#NULL!	#NULL!	#NULL!	#NULL!	#NULL!	#NULL!	#NULL!	#NULL!	#NULL!	#NULL!	#NULL!
38	367	0	2022-04-07 03:37:02	R_1rID0TNTCJhSrKW	EN	1	1	1	23	2	9011	4	3	1	2	1	1	1	1	0		#NULL!	#NULL!	#NULL!	#NULL!	#NULL!	#NULL!	#NULL!		#NULL!	#NULL!	#NULL!	#NULL!	#NULL!	#NULL!	#NULL!	#NULL!	#NULL!	#NULL!	#NULL!	#NULL!	#NULL!	#NULL!	#NULL!	#NULL!	#NULL!	#NULL!	#NULL!	#NULL!
38	637	0	2022-04-07 03:37:28	R_25GTY29k9O0RH3m	EN	1	1	2	28	1	1112	5	1	3	2	3	1	2	3	0		#NULL!	#NULL!	#NULL!	#NULL!	#NULL!	#NULL!	#NULL!		#NULL!	#NULL!	#NULL!	#NULL!	#NULL!	#NULL!	#NULL!	#NULL!	#NULL!	#NULL!	#NULL!	#NULL!	#NULL!	#NULL!	#NULL!	#NULL!	#NULL!	#NULL!	#NULL!	#NULL!
38	564	0	2022-04-07 04:00:28	R_24I8gBMgjV1XfRY	EN	1	1	2	21	1	1016	4	4	4	2	3	4	3	2	0		#NULL!	#NULL!	#NULL!	#NULL!	#NULL!	#NULL!	#NULL!		#NULL!	#NULL!	#NULL!	#NULL!	#NULL!	#NULL!	#NULL!	#NULL!	#NULL!	#NULL!	#NULL!	#NULL!	#NULL!	#NULL!	#NULL!	#NULL!	#NULL!	#NULL!	#NULL!	#NULL!
39	431	0	2022-04-07 04:00:40	R_PZJIT3shQPrEM8N	EN	1	1	2	24	1	1061	4	3	3	2	2	2	2	3	1		1	1	#NULL!	#NULL!	1	#NULL!	#NULL!		#NULL!	#NULL!	#NULL!	#NULL!	#NULL!	#NULL!	#NULL!	#NULL!	#NULL!	#NULL!	#NULL!	#NULL!	#NULL!	#NULL!	#NULL!	#NULL!	#NULL!	#NULL!	#NULL!	#NULL!
38	501	0	2022-04-07 04:28:39	R_sGpC00NgEylHke5	EN	1	1	2	23	1	1161	5	7	7	1	2	1	1	1	0		#NULL!	#NULL!	#NULL!	#NULL!	#NULL!	#NULL!	#NULL!		#NULL!	#NULL!	#NULL!	#NULL!	#NULL!	#NULL!	#NULL!	#NULL!	#NULL!	#NULL!	#NULL!	#NULL!	#NULL!	#NULL!	#NULL!	#NULL!	#NULL!	#NULL!	#NULL!	#NULL!
39	1167	0	2022-04-07 04:31:10	R_1ohhH5kQ05NfG0b	EN	1	1	1	20	3	3700	4	5	4	3	4	4	3	4	1		1	#NULL!	#NULL!	#NULL!	#NULL!	#NULL!	#NULL!		#NULL!	#NULL!	#NULL!	#NULL!	#NULL!	#NULL!	#NULL!	#NULL!	#NULL!	#NULL!	#NULL!	#NULL!	#NULL!	#NULL!	#NULL!	#NULL!	#NULL!	#NULL!	#NULL!	#NULL!
98	1958	0	2022-04-07 04:36:25	R_1PbFH9ow4GJRNTo	EN	1	1	2	21	1	1182	4	3	4	1	1	1	1	1	0	Kedves Nagyi! Keress további cikkeket. Ahogy azt már többször meseltém neked az algoritmusok kiszűrik az érdeklődési köreidet, vizsgálják a véleménybuborékodat. Ezért mindig olyan cikkeket fognak veled szembejönni az interneten, ami téged érdekel. Ettől függetlenül sajnos ezek nem mindig igazak! Ha egy téma valóban érdekel téged, akkor legyél szkeptikus! Ne elégedj meg azzal az 1 cikkel ami "eléd…	#NULL!	#NULL!	#NULL!	#NULL!	#NULL!	#NULL!	#NULL!		#NULL!	1	1	1	1	1	1	1	1	1	1	1	1	1	1	3	1	24.819	8	3
38	349	0	2022-04-07 04:47:55	R_2do0zPy92Olgt8G	EN	1	1	2	21	2	6721	4	2	4	2	2	3	4	3	0		#NULL!	#NULL!	#NULL!	#NULL!	#NULL!	#NULL!	#NULL!		#NULL!	#NULL!	#NULL!	#NULL!	#NULL!	#NULL!	#NULL!	#NULL!	#NULL!	#NULL!	#NULL!	#NULL!	#NULL!	#NULL!	#NULL!	#NULL!	#NULL!	#NULL!	#NULL!	#NULL!
32	478	0	2022-04-07 05:29:23	R_3jVBBo2LayZHFq7	EN	1	1	2	20	1	1103	4	3	5	2	4	4	4	2	1		#NULL!	#NULL!	#NULL!	#NULL!	#NULL!	#NULL!	#NULL!		#NULL!	#NULL!	#NULL!	#NULL!	#NULL!	#NULL!	#NULL!	#NULL!	#NULL!	#NULL!	#NULL!	#NULL!	#NULL!	#NULL!	#NULL!	#NULL!	#NULL!	#NULL!	#NULL!	#NULL!
38	2292	0	2022-04-07 06:08:15	R_2pStaXr8GqaYcny	EN	1	1	2	21	4	2094	4	4	4	3	3	3	5	3	1		1	1	#NULL!	#NULL!	#NULL!	#NULL!	#NULL!		#NULL!	#NULL!	#NULL!	#NULL!	#NULL!	#NULL!	#NULL!	#NULL!	#NULL!	#NULL!	#NULL!	#NULL!	#NULL!	#NULL!	#NULL!	#NULL!	#NULL!	#NULL!	#NULL!	#NULL!
38	483	0	2022-04-07 06:40:36	R_1PUAA4WYXEFnSHQ	EN	1	1	1	21	4	2613	4	1	2	1	1	1	1	1	0		#NULL!	#NULL!	#NULL!	#NULL!	#NULL!	#NULL!	#NULL!		#NULL!	#NULL!	#NULL!	#NULL!	#NULL!	#NULL!	#NULL!	#NULL!	#NULL!	#NULL!	#NULL!	#NULL!	#NULL!	#NULL!	#NULL!	#NULL!	#NULL!	#NULL!	#NULL!	#NULL!
95	15686	0	2022-04-07 06:59:46	R_1LumqKign1Pbsfg	EN	1	1	2	21	1	1037	4	3	4	1	1	1	1	1	1		#NULL!	#NULL!	1	#NULL!	#NULL!	#NULL!	#NULL!	Kedves Nagymama, Szerintem jo lenne hogy megtanulnad hogy kene kezelni az ilyen internetes oldalakat.Sokkal tobbet megtudnal csaladtagjainkrol kepekket is felszoktak kirakni.Hasznos lenne szamodra.Arra is megtanitanank hogy nem kell mindenre benyomi az erdeklodest es a likeot.Hogy mit jelent az hogy ismerosnek jelolt es hogy ismerosod lehet kulonbsege.	7	1	1	1	1	1	1	1	1	1	1	1	1	4	1	4	1	5.246	5	1
100	1264	1	2022-04-07 07:32:18	R_qLrrw1VvqxpQY7f	EN	1	1	3	24	3	2000	4	2	3	2	2	2	3	2	0	Kedves Apa! Ne higgy el mindent, amit az interneten látsz! Legjobb lenne, ha nem a facebook-ról tájékozódnál, ott van a legtöbb kamu hír. Keress helyette hivatalos, megbízható, független híroldalakat.	#NULL!	#NULL!	#NULL!	#NULL!	#NULL!	#NULL!	#NULL!		#NULL!	1	2	2	2	2	2	1	2	1	2	1	2	2	2	3	2	17.096	2	3
96	4237	0	2022-04-07 07:45:22	R_3ly6eBUAou0GsLi	EN	1	1	2	20	1	1214	4	3	3	1	2	3	2	1	0	Kedves Nagyi! Fontos tudnod, hogy ma már nagyon sok kamuoldal szeretné átverni az embereket, ezért érdemes odafigyelni az árulkodó jelekre. A lényeg az, hogy mikor nekiállsz egy cikk olvasásának, előtte gondold át, hogy milyen forrás írta, milyen a hangneme veled szemben, mennyire valósághűek az állítások és más oldal is megerősítette-e a hírt vagy sem. Ha odafigyelsz ezekre, akkor nem fog érni s…	#NULL!	#NULL!	#NULL!	#NULL!	#NULL!	#NULL!	#NULL!		#NULL!	1	1	1	1	3	1	4	1	1	1	1	1	1	1	3	1	6.911	2	3
100	3293	1	2022-04-07 08:16:14	R_29c3MdsI5ApCOVa	EN	1	1	2	23	3	2030	4	4	2	3	2	2	3	2	0	Kedves Anyu! Azért írom ezt a levelet, mert a sok hasznos dolog után, amit tanítottál nekem, szeretnék én is tanítani neked valami olyasmit, ami generűciós különbségekből kifolyólag talán nekem jobban megy. Mivel leginkább TV-t szeretsz nézni, ezért erről írnék pár dolgot. Ma már nincs minden úgy, mint korábban. Te is tudod, hogy egyre több minden szól a hatalomról és a pénzről, ezt tőled tanulta…	#NULL!	#NULL!	#NULL!	#NULL!	#NULL!	#NULL!	#NULL!		#NULL!	1	2	2	2	1	2	1	2	1	2	2	2	2	2	2	2	10.488	8	3
39	336	0	2022-04-07 08:32:05	R_3rGl8zr4T8PTuFS	EN	1	1	2	48	3	8400	5	4	1	3	2	3	4	3	1		#NULL!	#NULL!	#NULL!	#NULL!	#NULL!	#NULL!	1		#NULL!	#NULL!	#NULL!	#NULL!	#NULL!	#NULL!	#NULL!	#NULL!	#NULL!	#NULL!	#NULL!	#NULL!	#NULL!	#NULL!	#NULL!	#NULL!	#NULL!	#NULL!	#NULL!	#NULL!
38	847	0	2022-04-07 08:45:20	R_2c6erBL6kPxzUMv	EN	1	1	2	24	1	1141	4	5	6	2	3	2	3	3	0		#NULL!	#NULL!	#NULL!	#NULL!	#NULL!	#NULL!	#NULL!		#NULL!	#NULL!	#NULL!	#NULL!	#NULL!	#NULL!	#NULL!	#NULL!	#NULL!	#NULL!	#NULL!	#NULL!	#NULL!	#NULL!	#NULL!	#NULL!	#NULL!	#NULL!	#NULL!	#NULL!
39	960	0	2022-04-07 09:22:02	R_308iCdRWVVDhdu1	EN	1	1	2	20	2	5000	4	3	3	2	2	2	2	2	1		#NULL!	#NULL!	1	#NULL!	#NULL!	#NULL!	#NULL!		#NULL!	#NULL!	#NULL!	#NULL!	#NULL!	#NULL!	#NULL!	#NULL!	#NULL!	#NULL!	#NULL!	#NULL!	#NULL!	#NULL!	#NULL!	#NULL!	#NULL!	#NULL!	#NULL!	#NULL!
38	787	0	2022-04-07 09:24:37	R_3QQzAKkyrkBuWCV	EN	1	1	2	24	1	1066	5	1	1	1	1	1	1	1	0		#NULL!	#NULL!	#NULL!	#NULL!	#NULL!	#NULL!	#NULL!		#NULL!	#NULL!	#NULL!	#NULL!	#NULL!	#NULL!	#NULL!	#NULL!	#NULL!	#NULL!	#NULL!	#NULL!	#NULL!	#NULL!	#NULL!	#NULL!	#NULL!	#NULL!	#NULL!	#NULL!
39	446	0	2022-04-07 09:26:18	R_1eRUIAIDxzuU2n4	EN	1	1	2	20	2	2030	4	5	2	2	1	3	2	3	1		#NULL!	#NULL!	1	#NULL!	#NULL!	#NULL!	#NULL!		#NULL!	#NULL!	#NULL!	#NULL!	#NULL!	#NULL!	#NULL!	#NULL!	#NULL!	#NULL!	#NULL!	#NULL!	#NULL!	#NULL!	#NULL!	#NULL!	#NULL!	#NULL!	#NULL!	#NULL!
38	1167	0	2022-04-07 10:39:59	R_3Jw0iV5PY0fZjFH	EN	1	1	2	25	1	1041	4	2	4	2	3	3	4	4	0		#NULL!	#NULL!	#NULL!	#NULL!	#NULL!	#NULL!	#NULL!		#NULL!	#NULL!	#NULL!	#NULL!	#NULL!	#NULL!	#NULL!	#NULL!	#NULL!	#NULL!	#NULL!	#NULL!	#NULL!	#NULL!	#NULL!	#NULL!	#NULL!	#NULL!	#NULL!	#NULL!
38	437	0	2022-04-07 10:59:25	R_2ZId1wbzJOFA7Un	EN	1	1	1	24	1	1139	4	3	4	1	1	1	1	1	0		#NULL!	#NULL!	#NULL!	#NULL!	#NULL!	#NULL!	#NULL!		#NULL!	#NULL!	#NULL!	#NULL!	#NULL!	#NULL!	#NULL!	#NULL!	#NULL!	#NULL!	#NULL!	#NULL!	#NULL!	#NULL!	#NULL!	#NULL!	#NULL!	#NULL!	#NULL!	#NULL!
100	4584	1	2022-04-07 11:26:48	R_3MFC79s9E5cGJcK	EN	1	1	2	20	1	1195	4	3	3	2	2	1	2	1	0	Kedves Mama! Szeretnék megosztani veled néhány tippet, amivel könnyebben ki tudod szűrni az álhíreket, amik segítségedre lehetnek abban, hogy jobban tudj tájékozódni, és ne érezd azt az összevisszaságot a fejedben, amit most is a választások előtt éreztél. Először is mindig tartsd észben, hogy a címek azok leginkább arra szolgálnak, hogy felkeltsék a figyelmedet, és rákattins a cikkre, mert nekik…	#NULL!	#NULL!	#NULL!	#NULL!	#NULL!	#NULL!	#NULL!		#NULL!	1	2	2	2	2	2	3	3	1	2	1	2	3	2	3	3	21.31	2	3
83	1955	0	2022-04-07 11:31:40	R_siom0nyS2I3TJOF	EN	1	1	2	21	4	4963	4	4	5	2	3	4	4	5	1		1	1	#NULL!	#NULL!	#NULL!	#NULL!	#NULL!	Live indítása személyes beszélgetéshez: Szerintem mindenkinek eljön az életében az a pillanat, amikor elköltözik szeretett szüleitől. Az én esetemben ez meg is történt és a távolság ellenére próbáljuk tartani a kapcsolatot az online térben. Véleményem szerint elég kellemetlen, ha a személyes beszélgetéseket egy Facebook live keretein belül próbálják megoldani a szülők. Velem többször is előfordul…	7	3	1	3	2	2	1	2	1	3	1	3	1	3	1	2	1	0.678	6	2
100	2818	1	2022-04-07 13:01:25	R_2DTBqHeTcePBai0	EN	1	1	2	41	3	2072	5	2	2	1	2	2	3	4	1		1	#NULL!	#NULL!	#NULL!	#NULL!	#NULL!	1	Kedves Anyukám! Nagyon aranyos, amikor véletlenül a videóhívás funkcióval hívsz fel. A videohívás során a telefont nem kell a füledhez tenni: A lényeg, hogy a telefonnal szemben legyél és gondold azt, hogy veled szemben állok és beszélgetünk! Nem bonyolult! Annamari	6	3	1	2	1	2	1	2	1	1	1	1	1	2	1	2	1	15.369	4	3
100	1578	1	2022-04-07 13:24:06	R_1FCXuRHuwd7ivsi	EN	1	1	2	21	1	1122	5	3	5	2	1	1	3	2	1		#NULL!	#NULL!	1	#NULL!	#NULL!	#NULL!	#NULL!	Kedves Nagymama! A Facebookon a kapcsolattartás nem egészen úgy működik ahogy azt a való életben tapasztalhatod. Mivel tulajdonképpen bárki láthatja, hogy mit posztolsz, ha rámegy az oldaladra, ezért a kicsit személyesebb tartalmakat nem érdemes ott megbeszélni másokkal. Ha szeretnél beszélgetni valakivel, azt is tudsz, van is erre több külön alkalmazás is, ilyen például a Messenger, vagy a Viber…	5	1	1	1	1	3	1	1	1	2	1	2	1	2	1	2	1	5.649	3	3
100	2277	1	2022-04-07 22:36:00	R_2bKlCmkpOHgmICB	EN	1	1	2	20	3	5331	4	3	2	4	5	4	4	3	0	Kedves Nagymama! Levelemet ne vedd bántásnak, csak segíteni szeretnék és egy pár tanáccsal ellátni. A facebookkal kapcsolatban lenne szó. Tudom hogy nagyon aktívan részt veszel rajta, de jobb ha tudod nem minden igaz amit látsz rajta. Ezeket könnyen elkerülheted, ha követsz pár dolgot. Elsőnek is ha hihetetlennek hangzik egy cikk, akkor valószínűleg az is. Másodjára pedig nézd meg mindig a szerző…	#NULL!	#NULL!	#NULL!	#NULL!	#NULL!	#NULL!	#NULL!		#NULL!	1	1	2	1	3	1	1	2	1	1	1	1	3	1	2	1	8.048	11	4
100	801	1	2022-04-08 00:26:43	R_1Q6g8RlIDBecec0	EN	1	1	2	21	3	5130	4	4	5	2	3	3	4	4	0	Kedves Mama! kérlek, légy körültekintő amikor az internetet használod. figyeld a címeket, ne dőlj be a kattintásvadászatnak. válassz minőségi hírportálokat. tájékozódj több forrásból. azért mert valami a neten van,még nem feltétlenül igaz.	#NULL!	#NULL!	#NULL!	#NULL!	#NULL!	#NULL!	#NULL!		#NULL!	2	1	3	1	1	1	2	1	2	1	1	1	3	1	2	1	1.674	4	3
38	372	0	2022-04-08 01:11:48	R_bDaLz9kiKjWMakN	EN	1	1	2	19	4	3281	4	2	2	1	3	4	1	1	0		#NULL!	#NULL!	#NULL!	#NULL!	#NULL!	#NULL!	#NULL!		#NULL!	#NULL!	#NULL!	#NULL!	#NULL!	#NULL!	#NULL!	#NULL!	#NULL!	#NULL!	#NULL!	#NULL!	#NULL!	#NULL!	#NULL!	#NULL!	#NULL!	#NULL!	#NULL!	#NULL!
100	1327	1	2022-04-08 03:36:15	R_2dXrvTdOzdT1nyb	EN	1	1	2	21	3	3035	4	3	4	3	4	2	4	2	1		#NULL!	#NULL!	1	#NULL!	#NULL!	#NULL!	#NULL!	Kedves Nagyi! Látom én is és sok más ismerősöd a tevékenységedet a Facebookon. Van pár dolog, amin szívesen segítenék neked, hogy másképp csináld. Nagyon szívesen átmegyek és segítek elmagyarázni, hogy szokás használni ezeket. Nem szeretem, hogy mindent nagy betűvel írsz, erre van egy gomb, majd megmutatom, rendben? :) Ha már itt tartunk, az alapvető hangulatjelek használatáról is készíthetek nek…	7	1	2	1	2	2	2	1	2	2	2	1	2	1	2	1	2	6.243	4	3
100	2009	1	2022-04-08 04:50:19	R_3scNMghpFLRujai	EN	1	1	3	23	3	8630	4	3	4	2	4	5	2	2	0	Kedves Anya! Manapság már egyre több mindent lehet a neten olvasni, és tudom hogy te is sok mindent elolvasol! De a mai világban nem minden az aminek látszik! Szeretnélek kérni rá, hogy néha ha olvasol egy hírt ami félelemmel tölt el esetleg, akkor állj meg egy pillanatra és gondolkozze l azon, hogy valós hír-e és hogy ha tényleg félelmet keltette benned ahír, akkor vajon nem ez volt az eredeti c…	#NULL!	#NULL!	#NULL!	#NULL!	#NULL!	#NULL!	#NULL!		#NULL!	3	2	3	3	2	2	2	2	2	2	2	2	3	2	2	2	4.907	5	4
98	3088	0	2022-04-08 05:33:10	R_3ELx1cTV6whoGr8	EN	1	1	2	22	1	1023	4	3	4	1	2	1	1	1	1		#NULL!	#NULL!	#NULL!	#NULL!	1	1	#NULL!	Kedves Nagymama, Nagyon örülök, hogy már te is magabiztosan használod az internetet, viszont ahogy a való életben, úgy az internet világában s vannak illemszabályok, amelyeket érdemes betartanunk. Például fontos, hogy ha valakinek írni szeretnél, az a legjobb, ha ezt privát üzenet formájában teszed és nem a publikus üzenőfalára írod az üzeneted. Szerintem az a legjobb, ha a köszöntéseket is privá…	7	1	2	1	2	3	2	2	2	1	2	2	2	2	2	3	2	9.379	3	4
98	1515	0	2022-04-08 06:39:18	R_2y4tBme30XNEgLx	EN	1	1	1	21	3	2310	5	3	2	1	1	1	1	1	0	Kedves Keresztpapa! Van néhány statégia, amikkel meglehet mondani egy cikkről hogy mennyire igaz/hihető Ha a hírnek a címe nagyon hihetetlennek hangzik, akkor valószínüleg az is, nem kell mindent elhinni amit írnak az interneten, akárki írhat akármit. Ha egy cikk nagyon az extrémekben beszél akkor megéri elgondolkodni azon hogy mennyire szeretne téged befolyásolni, saját oldalára fordítani téged.…	#NULL!	#NULL!	#NULL!	#NULL!	#NULL!	#NULL!	#NULL!		#NULL!	1	1	1	1	1	1	1	1	1	1	1	1	1	1	2	1	1.006	2	3
100	2373	1	2022-04-08 06:40:13	R_1j6TaietP6DzaJQ	EN	1	1	1	21	3	2092	4	3	4	1	3	1	2	3	1		#NULL!	#NULL!	1	1	#NULL!	#NULL!	#NULL!	Kedves Nagyi. Tudom, hogy az új okos telefonod miatt nehéz kezelned a rajta található médiát, éppen ezért röviden elmondom, hogy tudjad egyszerűen használni. 1: Születésnapi képeslapot inkább ne küldj, hanem elég felköszönteni az illetőt azzal, hogy ráírsz. 2: Like-ot lehetőségszerint csak a hozzátartozóid posztjára nyomj, mivel bizonyos eseményekre nyomott like-ok más következtetést enged levonn…	7	2	1	1	1	1	1	1	1	1	1	1	1	1	1	4	1	5.789	2	3
97	2771	0	2022-04-08 06:52:46	R_2uJxPEKzykgDtZF	EN	1	1	2	37	3	2600	5	4	1	2	1	2	2	1	1		#NULL!	1	#NULL!	#NULL!	#NULL!	1	#NULL!	Kedves Apa! Személyes dolgok kiírása a facebookon Sokszor olvasom a posztok alatt írásaidat, melyek, úgy gondolom, hogy nagyon személyesek, és ezeket két személyes helyzetben jobb lenne megosztani, mivel ezeket, csak te érted és azon barátod, akinek címezted üzenetedet. Sokszor bántó a modorod, melyet a közvetlen környezeted megért, hiszen ilyen a stílusod, mi megszoktuk, de, azon személyek akik,…	7	2	2	2	2	2	2	3	2	2	2	2	2	1	2	1	2	13.449	4	3
38	18136	0	2022-04-08 08:26:46	R_3Mm1MYDIFnBCQK5	EN	1	1	2	19	2	8800	4	5	4	2	1	2	3	2	0		#NULL!	#NULL!	#NULL!	#NULL!	#NULL!	#NULL!	#NULL!		#NULL!	#NULL!	#NULL!	#NULL!	#NULL!	#NULL!	#NULL!	#NULL!	#NULL!	#NULL!	#NULL!	#NULL!	#NULL!	#NULL!	#NULL!	#NULL!	#NULL!	#NULL!	#NULL!	#NULL!
74	2317	0	2022-04-08 09:30:32	R_2U6pyI2W2b8eSEZ	EN	1	1	2	20	2	2400	4	4	3	2	2	4	1	1	1		#NULL!	1	#NULL!	#NULL!	#NULL!	#NULL!	#NULL!	Kedves Apa! Nagyon értékelem mindig, amikor üzensz nekem és érdeklődsz felőlem. Viszont mikor csak lájkolod az üzeneteimet, de nem írsz választ, sokszor úgy tűnik, mintha nem érdekelne a mondandóm, holott tudom, ez közel sincs így. Ezért arra kérlek, ha a jövőben hasonló szituációba kerülnénk, lájk helyett nyugodtan írd le azt, mit érzel az üzenetemmel kapcsolatban! Köszönöm a figyelmességedet! P…	7	2	2	2	2	3	2	1	2	1	2	3	2	#NULL!	#NULL!	2	2	1.423	6	4
100	1286	1	2022-04-08 10:07:43	R_1Fm4FdNH2RAag2n	EN	1	1	2	21	1	1162	4	2	4	3	2	2	4	3	1		#NULL!	#NULL!	1	#NULL!	#NULL!	#NULL!	1	Bár már egész jól tudja Nagymamám kezelni az okos telefont, fontosnak tartom, hogy a családi dolgok nem a Facebookra valóak, továbbá a nyílt vélemény nyilvánítás sem oda való, gondolok itt például a politikai nézetekre. A képek alá hozzászólásban éppen elegendő egy darab szívecskés matrica (nem szükséges 5 egymás alá). A családi összejöveteleket nem kell kiposztolni, például egy homályos képet, a…	6	1	2	2	2	3	2	2	2	3	2	3	2	3	2	2	2	6.229	4	3
39	335	0	2022-04-08 11:16:26	R_3kmKPfDqZgZTyVl	EN	1	1	2	20	2	8000	4	3	2	2	2	2	2	2	1		1	1	1	1	#NULL!	#NULL!	#NULL!		#NULL!	#NULL!	#NULL!	#NULL!	#NULL!	#NULL!	#NULL!	#NULL!	#NULL!	#NULL!	#NULL!	#NULL!	#NULL!	#NULL!	#NULL!	#NULL!	#NULL!	#NULL!	#NULL!	#NULL!
100	1723	1	2022-04-08 12:04:57	R_1E0B20D6dJ4GaAu	EN	1	1	2	25	3	3360	5	4	5	4	3	2	4	3	1		1	1	#NULL!	#NULL!	1	#NULL!	1	Kedves Anya! Nagyon kellemetlen dolognak tartom, amikor az üzeneteidet a messenger helyett a nyilvánosan megosztott posztok, illetve képek alatt találom. Emellett azt gondolom a születésnapi, névnapi és egyéb köszöntéseket is meg lehet oldani kevésbé feltűnő, giccses már-már a jóízlés határait súroló képek helyett egyszerű szöveges üzenetekkel. A videóhívások esetében pedig örülnék, ha nem a füle…	2	1	1	2	1	1	1	1	1	1	1	1	1	1	1	1	1	3.068	3	3
100	1189	1	2022-04-08 12:51:04	R_2xLzSEyiUFHuq8q	EN	1	1	2	25	3	2407	4	3	4	3	4	1	4	3	1		1	#NULL!	#NULL!	#NULL!	#NULL!	#NULL!	#NULL!	Kedves Anya! Kérlek, ne használ mindig más smileyt a létező összes üzeneted után. Csak azért mert színesek, nem biztos, hogy illenek a szöveg tartalmához. Pl. csak azért, mert könycsepp van rajta, a sírva nevetős smiley nem szomorú; vagy, csak azért, mert a mérges smiley piros, még nem illik a karácsonyhoz stb. Próbált meg kinagyítva megnézni őket, mielőtt küldesz, és ne küldj minden egyes üzenet…	7	1	2	2	2	2	2	1	2	1	2	3	2	1	2	4	3	8.382	2	2
39	867	0	2022-04-08 12:51:47	R_3JCb5x4rrvDYd6H	EN	1	1	2	19	3	98601	4	5	6	2	2	3	4	3	1		#NULL!	1	1	#NULL!	#NULL!	#NULL!	#NULL!		#NULL!	#NULL!	#NULL!	#NULL!	#NULL!	#NULL!	#NULL!	#NULL!	#NULL!	#NULL!	#NULL!	#NULL!	#NULL!	#NULL!	#NULL!	#NULL!	#NULL!	#NULL!	#NULL!	#NULL!
38	9109	0	2022-04-08 13:34:38	R_6KGqyM5nG5HCTId	EN	1	1	2	23	3	2040	4	4	1	1	1	1	1	1	0		#NULL!	#NULL!	#NULL!	#NULL!	#NULL!	#NULL!	#NULL!		#NULL!	#NULL!	#NULL!	#NULL!	#NULL!	#NULL!	#NULL!	#NULL!	#NULL!	#NULL!	#NULL!	#NULL!	#NULL!	#NULL!	#NULL!	#NULL!	#NULL!	#NULL!	#NULL!	#NULL!
39	422	0	2022-04-08 14:24:08	R_25zrSoI14lL99Zo	EN	1	1	1	19	1	1211	4	2	1	2	1	3	4	2	1		#NULL!	#NULL!	1	1	#NULL!	#NULL!	#NULL!		#NULL!	#NULL!	#NULL!	#NULL!	#NULL!	#NULL!	#NULL!	#NULL!	#NULL!	#NULL!	#NULL!	#NULL!	#NULL!	#NULL!	#NULL!	#NULL!	#NULL!	#NULL!	#NULL!	#NULL!
100	2647	1	2022-04-08 14:26:45	R_ODLDtz7clylcly1	EN	1	1	1	21	1	2113	4	4	3	2	2	3	1	1	0	Kedves Anya! A közösségi oldalakon való megfelelő tájékozódás sokkal több körültekintést kíván, mintha csak a tévét vagy a rádiót hallgatnánk, mivel a facebookra és egyéb platformokra bárki írhat cikkeket, oszthat meg tartalmakat könnyen előfordulhat, hogy nem objektív vagy nem valós híreket olvashatunk, ezért fontos, hogy ellenőrizzük a cikk mögött álló céget, mennyire nagy az elérése/olvasottsá…	#NULL!	#NULL!	#NULL!	#NULL!	#NULL!	#NULL!	#NULL!		#NULL!	1	2	2	2	2	2	1	2	1	2	1	2	2	2	3	2	8.521	2	3
100	1174	1	2022-04-08 17:34:39	R_300gZER2ecWEflC	EN	1	1	2	24	1	2092	5	5	5	2	1	1	1	2	1		1	#NULL!	1	1	#NULL!	#NULL!	#NULL!	Kedves Anya! Ne akadj ki azon, ha messengeren nem válaszolok azonnal. Nincs időm mindig visszaírni akkor se ha online vagyok éppen. Ha egy kép amit kiraktam nem tetszik, az privátban mondd el, ne a képem alatti komment szekcióban, mert bántó és megalázó.	7	2	2	2	2	3	3	4	2	2	2	2	2	4	4	4	4	5.894	2	2
39	1320	0	2022-04-09 05:42:22	R_3FWh0oaV2IXgngp	EN	1	1	1	20	3	2500	4	3	2	1	2	5	3	5	1		#NULL!	#NULL!	#NULL!	#NULL!	#NULL!	#NULL!	1		#NULL!	#NULL!	#NULL!	#NULL!	#NULL!	#NULL!	#NULL!	#NULL!	#NULL!	#NULL!	#NULL!	#NULL!	#NULL!	#NULL!	#NULL!	#NULL!	#NULL!	#NULL!	#NULL!	#NULL!
38	765	0	2022-04-09 06:04:32	R_11bFmQrpRonCaba	EN	1	1	2	23	3	7150	4	3	3	1	2	1	4	1	0		#NULL!	#NULL!	#NULL!	#NULL!	#NULL!	#NULL!	#NULL!		#NULL!	#NULL!	#NULL!	#NULL!	#NULL!	#NULL!	#NULL!	#NULL!	#NULL!	#NULL!	#NULL!	#NULL!	#NULL!	#NULL!	#NULL!	#NULL!	#NULL!	#NULL!	#NULL!	#NULL!
36	852	0	2022-04-09 08:39:47	R_3oFVKmxS6KlSJll	EN	1	1	2	20	4	2363	4	2	2	1	3	4	2	1	0		#NULL!	#NULL!	#NULL!	#NULL!	#NULL!	#NULL!	#NULL!		#NULL!	#NULL!	#NULL!	#NULL!	#NULL!	#NULL!	#NULL!	#NULL!	#NULL!	#NULL!	#NULL!	#NULL!	#NULL!	#NULL!	#NULL!	#NULL!	#NULL!	#NULL!	#NULL!	#NULL!
100	1797	1	2022-04-09 10:38:12	R_cUyUHKLjGQVppEB	EN	1	1	1	25	1	1145	4	4	2	2	5	4	3	2	0	Kedves Nagynéném!! Sajnos az interneten mindenki mindeféle információt megoszthat, bármilyen kontroll nélkül, ezért nagyon fontos pár dolog, amire érdemes figyelnünk, amikor híreket olvasunk, hallgtatunk. Sokan arra akar rávenni minket, hogy klikkeljünk rá az általa írt hírre, ezért kapják a pénzt. Ezt egy nagyon feltűnő szöveggel, képpel tudjék elérni. Ne higgyj csak a a külsőnek, érdemes elolva…	#NULL!	#NULL!	#NULL!	#NULL!	#NULL!	#NULL!	#NULL!		#NULL!	1	1	1	1	2	1	1	1	1	1	1	1	1	1	1	1	5.589	2	3
98	9436	0	2022-04-09 11:23:03	R_1IiU0L5tr1ih1Hp	EN	1	1	2	21	1	1114	4	2	3	3	4	2	5	4	0	Kedves Nagynéni, Iternetezés közben nagyon fontos kétszer megfontolni a dolgokat, nem szabad a cím alapján ítélni, minden oldalnak hinni. Jobban tennéd, ha többet kutatnál az oldalak forrásairól, vagy legalább végigolvasnád a cikkeket, ahelyett hogy a cím alapján mindent elhiggy.	#NULL!	#NULL!	#NULL!	#NULL!	#NULL!	#NULL!	#NULL!		#NULL!	1	2	2	2	1	2	1	2	1	2	1	2	2	2	2	2	9.212	3	3
100	1479	1	2022-04-09 11:42:42	R_2ToSmqTx1Rz2oBW	EN	1	1	1	21	1	1194	4	5	3	1	1	1	1	1	1		#NULL!	#NULL!	#NULL!	1	#NULL!	#NULL!	#NULL!	Kedves Nagyapa! Személyes dolgokat kiírni publikusan: Csak olyan kommentet írj, amit elmondanál 200 ember előtt is. Ha valakivel akarsz valamit közölni, azt jobb egy privát beszélgetésben, chatben. Virágos képek küldése születésnapkor és névnapkor: Általánnosságban, inkább ne tedd, de ha mégis szeretnél küldeni, külld privátban Alkalomhoz nem illő emojik használata: Ha nincs olyan emoji, kifejezé…	6	1	1	3	1	3	1	3	1	1	1	1	1	4	1	1	1	1.273	2	3
38	345	0	2022-04-09 11:55:26	R_3lLhOHLEUybBXHd	EN	1	1	1	23	1	1118	5	5	1	2	2	1	3	1	0		#NULL!	#NULL!	#NULL!	#NULL!	#NULL!	#NULL!	#NULL!		#NULL!	#NULL!	#NULL!	#NULL!	#NULL!	#NULL!	#NULL!	#NULL!	#NULL!	#NULL!	#NULL!	#NULL!	#NULL!	#NULL!	#NULL!	#NULL!	#NULL!	#NULL!	#NULL!	#NULL!
100	1518	1	2022-04-09 12:55:35	R_OxpSr60Lan7AU0N	EN	1	1	2	21	1	1213	4	2	6	4	4	2	4	4	0	Kedves Anya! Nem kell minden veled szembe jövő cikket megosztani a Facebookon! Rengeteg áll hír terjeng az interneten, amiknek célszerű utána nézni! Mindig nézd meg, hogy alá vannak e támasztva bizonyítékokkal, illetve hogy megbízható-e az adott forrás.	#NULL!	#NULL!	#NULL!	#NULL!	#NULL!	#NULL!	#NULL!		#NULL!	3	2	4	4	3	3	1	2	3	2	3	2	1	2	2	2	19.127	4	4
100	784579	1	2022-04-09 13:41:18	R_1gO2NCWSndyyWAt	EN	1	1	2	19	1	1141	4	2	4	3	4	4	4	4	0	Kedves Anya/Apa/Nagymama/Nagypapa! Mivel tudom, hogy sok cikket olvasol, szeretném felhívni a figyelmed néhány dologra ahhoz, hogy ezt rossz érzések nélkül, valós információkat olvashass. Először is, fontos, hogy égy szkeptikus a címekkel kapcsolatban. Rengeteg oldal direkt figyelemfelkeltő, megtévesztő címeket ad a cikkeinek azért, hogy többen olvassák. Ám legtöbbször a cikk nem teljesíti be a c…	#NULL!	#NULL!	#NULL!	#NULL!	#NULL!	#NULL!	#NULL!		#NULL!	1	1	1	1	2	1	1	1	2	1	2	1	3	1	3	1	72.269	2	4
100	3120	1	2022-04-09 17:19:49	R_3iBTVSrHzHIpzMm	EN	1	1	1	25	1	1118	4	4	1	2	3	3	3	3	1		1	1	1	#NULL!	#NULL!	#NULL!	#NULL!	Kedves Anya Nagyon szeretem a közös beszélgetéseket, ugyanakkor a videóhívás sokszor nem a legalkalmasabb. Ha nem vagyok otthon, nem tudok mobilnetről válaszolni, illetve sokszor probléma a kép és hangminőség a gyenge internet kapcsolat miatt. Emiatt sokszor egyszerűbb ha csak simán telefonfon keresnek.	6	1	2	2	2	3	2	1	2	1	2	1	2	2	2	3	2	29.376	2	3
100	1715	1	2022-04-10 00:43:30	R_24qjN0MckdQK64B	EN	1	1	1	23	1	1037	4	5	4	1	2	1	2	1	0	Kedves Nagyszüleim, Kérlek ha online olvastok hírt az első dolog amire gondoljatok h honnan és miért kapja a pénzt az xy portál újságírója. Ők is fizetésből élnek amit vkinek oda kell adni és ezért cserebe kattintást olvasottságot megosztast kér. Ha hívatkoznak vmire először külön a forrás nézd meg google segitsegevel, majd a poszt alatt a kommenteket. A cím mindig hazudik mint a kép , olvasd el …	#NULL!	#NULL!	#NULL!	#NULL!	#NULL!	#NULL!	#NULL!		#NULL!	1	2	1	2	1	2	1	2	2	2	2	2	1	2	1	2	9.41	4	3
100	1518	1	2022-04-10 02:36:54	R_3KvdoQiNvqFgadM	EN	1	1	2	19	1	1163	4	4	5	2	3	4	2	2	1		1	#NULL!	1	#NULL!	#NULL!	#NULL!	#NULL!	Kedves Anya és Nagymama! Imádlak titeket és hogy most már az online térben is elérhetjük egmást. De vannak bizonyos dolgok és szabályok amiket be kell tartani ahhoz, hogy megfelelően menjen a kommunikáció: 1. Nem kell mindent kiírni az üzenőfalra, helyette ott vannak a messenger privát beszálgetések. 2. Szülinapomkor elég ha felhívtok vagy dobtok egy privát üzit, nem vágyom virágos gifekre az üze…	7	3	1	1	1	3	2	3	1	3	1	2	2	2	1	2	2	14.877	2	3
100	77773	1	2022-04-10 04:58:18	R_2rpw1KiSxetow8a	EN	1	1	2	23	3	2151	5	1	2	2	3	2	4	3	1		1	#NULL!	1	1	#NULL!	#NULL!	#NULL!	Kedves Nagyi! Az internet egy publikus hely, ahol mindenki a lehető legkevesebb személyes dolgot igyekszik megosztani magáról. Senki sem szeretné, ha random ismerősei (pl. 4 éve egy szakon tanultak, azóta nincs semmi kapcsolatuk) látnák, hogy miket csinál családi körben. Emellett, mivel olyan publikus, mindenki igyekszik a legjobb arcát mutatni és úgy interakcióba lépni (pl. Like, komment) másokk…	6	1	1	1	1	2	1	1	1	2	1	2	1	2	1	2	1	8.5	3	1
100	1569	1	2022-04-10 05:11:07	R_3nTwVNDUMNyutzR	EN	1	1	2	21	1	1061	4	1	1	1	3	2	4	3	0	Kedves Apa! Tudom, hogy nagyon szeretsz politizálni, és mindenről meg van a saját véleményed. De hidd el, hogy a különböző social-média oldalak pontosan tudják, hogy téged mi érdekel és milyen állásponton vagy bizonyos dolgokban. Éppen ezért olyan híreket osztanak meg veled, amik neked érdekesek, hitelesek lehetnek. Pedig te is tudod, hogy mindennek két oldala van és nem biztos, hogy a veled mego…	#NULL!	#NULL!	#NULL!	#NULL!	#NULL!	#NULL!	#NULL!		#NULL!	2	1	1	1	3	1	2	1	1	1	1	1	3	1	3	1	13.573	3	4
100	1269	1	2022-04-10 06:08:44	R_1gA723gUXzqSB8d	EN	1	1	2	19	4	2367	4	2	4	1	2	3	2	2	0	Kedves Nagymama/Nagypapa, Azért írom neked ezt a levelet mert nagyon féltelek, ebben az új, digitális világban már a ti korosztályotok nehezen találja a helyét. Sokszor tapasztaltam, hogy hisztek az álhíreknek és néha még meg is osztjátok őket, ami nagyon nem jó hiszen nevetség tárgyává válhattok, az emberek már kevésbé türelmesek egymással és a másik legkisebb hibáira is ugranak. Ezért kell a le…	#NULL!	#NULL!	#NULL!	#NULL!	#NULL!	#NULL!	#NULL!		#NULL!	1	1	1	1	3	1	2	1	1	1	1	1	2	1	3	1	17.414	3	2
100	4248	1	2022-04-10 06:11:56	R_sRtBndAXfHdQxc5	EN	1	1	2	21	2	9700	4	3	1	2	3	4	3	2	0	Kedves Nagyi! Szeretnék neked tanácsokat adni, hogy hogyan lehet a legoptimálisabban híreket olvasni, értelmezni, terjeszteni. Fontos, hogy megvizsgáld a címet, mert a túl elképzelhetetlen, feleslegesen félelemkeltő és a manipuláltan megfogalmazott cím jó előjel lehet arra, hogy felismerd, álhírrel van dolgod. A forrásnak és az állításának a hitelességét is jobb kétszer is megnézni, mielőtt megos…	#NULL!	#NULL!	#NULL!	#NULL!	#NULL!	#NULL!	#NULL!		#NULL!	2	1	2	1	3	1	2	1	2	1	2	1	2	1	2	1	11.425	4	3
100	1640	1	2022-04-10 06:56:46	R_20MwiqyGQxhDnim	EN	1	1	2	23	1	1085	4	2	3	5	2	2	1	1	1		#NULL!	#NULL!	1	#NULL!	1	#NULL!	1	Kedves Mama! Tudom, hogy veled is biztos mindig szembejönnek ezek a képeslap-megosztó Facebook oldalak, de az sajnos nem azt jelenti, hogy ezeket a te ismerőseid is olyan szívesen látják, amikor egy nap vagy 10 ilyet megosztasz. Ha szembejön veled egy, elég ha lájkolod, már azzal ki tudod fejezni, hogy tetszik. Ha pedig nagyon meg szeretnél egyet osztani, akkor próbálj meg egy nap csak egyet! Ha …	6	2	1	2	1	3	1	1	1	1	1	2	1	2	1	3	1	13.981	2	3
[truncated: 53 more rows]
[truncated: 114 more columns]
